# Supplementary material for: Advancing image segmentation with DBO-Otsu: Addressing rubber tree diseases through enhanced threshold techniques
Source: PLoS One. 2024 Mar 21;19(3):e0297284. doi: 10.1371/journal.pone.0297284 (PMC10956860; doi:10.1371/journal.pone.0297284)
Supplement: S1 Data — (ZIP) [file pone.0297284.s001.zip]

Archive with 29 entries (29 files):
- Level 1 Original Sample/1.1.jpg
- Level 1 Original Sample/1-1.jpg
- Level 1 Original Sample/1-1.png
- Level 1 Original Sample/1-2.jpg
- Level 1 Original Sample/1-2.png
- Level 1 Original Sample/1-3.jpg
- Level 1 Original Sample/1-3.png
- Level 1 Original Sample/1-33702-21-20141126-0089.JPG
- Level 1 Original Sample/1-4.jpg
- Level 1 Original Sample/1-4.png
- Level 1 Original Sample/1-5.jpg
- Level 1 Original Sample/1-5.png
- Level 1 Original Sample/1-6.jpg
- Level 1 Original Sample/1-6.png
- Level 1 Original Sample/1-60602-58-20140901-0379.JPG
- Level 1 Original Sample/1-61002-129-20140902-0027.JPG
- Level 1 Original Sample/1-61601-064-20150803-0064.JPG
- Level 1 Original Sample/1-61601-481-20150803-0481.JPG
- Level 1 Original Sample/1-61602-207-20141028-0047.JPG
- Level 1 Original Sample/1-61602-304-20141119-0079.JPG
- Level 1 Original Sample/1-61602-361-20141028-0149.JPG
- Level 1 Original Sample/1-61602-366-20140928-0083.JPG
- Level 1 Original Sample/1-62001-149-20140929-0024.JPG
- Level 1 Original Sample/1-62001-149-20141111-0022.JPG
- Level 1 Original Sample/1-62001-320-20141111-0076.JPG
- Level 1 Original Sample/1-62001-357-20141111-0109.JPG
- Level 1 Original Sample/1-62001-358-20141111-0107.JPG
- Level 1 Original Sample/1-xxxxx-21-20140904-0049.JPG
- Level 1 Original Sample/1-xxxxx-99-20141021-1036.JPG
