# Supplementary material for: Advancing image segmentation with DBO-Otsu: Addressing rubber tree diseases through enhanced threshold techniques
Source: PLoS One. 2024 Mar 21;19(3):e0297284. doi: 10.1371/journal.pone.0297284 (PMC10956860; doi:10.1371/journal.pone.0297284)
Supplement: S2 Data — (ZIP) [file pone.0297284.s002.zip › Level 1 processed Sample/latex_scar_pixel_counts.xlsx]

## Sheet: Sheet1
Image Number	Latex White Pixel Count	Scar White Pixel Count	Area Ratio	Disease Level
10	70597	129603	0.544717	1
11	4679	6964	0.671884	1
111	4882	7600	0.642368	1
114	68274	116118	0.587971	1
12	2947	5276	0.558567	1
13	7681	11099	0.692044	1
14	13842	24797	0.558213	1
15	11545	18598	0.620766	1
18	255401	448761	0.569125	1
19	181452	303518	0.597829	1
20	142029	228388	0.621876	1
21	382767	684462	0.559223	1
23	193529	301919	0.640996	1
24	260977	666157	0.391765	2
25	183707	293654	0.62559	1
26	138543	220320	0.628826	1
27	134105	196541	0.682326	1
28	256589	415579	0.617425	1
29	143325	214321	0.66874	1
3	8485	13246	0.640571	1
30	51399	87341	0.588487	1
31	7890	11481	0.687222	1
4	0	15074	0	5
5	6969	11782	0.591496	1
6	6985	12284	0.568626	1
9	331324	489961	0.676225	1
