# Supplementary material for: Advancing image segmentation with DBO-Otsu: Addressing rubber tree diseases through enhanced threshold techniques
Source: PLoS One. 2024 Mar 21;19(3):e0297284. doi: 10.1371/journal.pone.0297284 (PMC10956860; doi:10.1371/journal.pone.0297284)
Supplement: S3 Data — (ZIP) [file pone.0297284.s003.zip]

Archive with 15 entries (15 files):
- Level 2 Original Sample/2-1.jpg
- Level 2 Original Sample/2-1.png
- Level 2 Original Sample/2-107-20140528-0223.JPG
- Level 2 Original Sample/2-2.jpg
- Level 2 Original Sample/2-2.png
- Level 2 Original Sample/2-33702-074-20141126-0097.JPG
- Level 2 Original Sample/2-3372-072-20141126-0095.JPG
- Level 2 Original Sample/2-435-20140904-0384.JPG
- Level 2 Original Sample/2-61602-150-20141119-0008.JPG
- Level 2 Original Sample/2-61602-179-20141119-0042.JPG
- Level 2 Original Sample/2-61602-289-20140901-121.JPG
- Level 2 Original Sample/2-61602-289-20140928-0031.JPG
- Level 2 Original Sample/2-61602-299-20141028-0069.JPG
- Level 2 Original Sample/2-61602-301-20141119-0067.JPG
- Level 2 Original Sample/2-65-20170904-0141.JPG
