# Supplementary material for: Advancing image segmentation with DBO-Otsu: Addressing rubber tree diseases through enhanced threshold techniques
Source: PLoS One. 2024 Mar 21;19(3):e0297284. doi: 10.1371/journal.pone.0297284 (PMC10956860; doi:10.1371/journal.pone.0297284)
Supplement: S4 Data — (ZIP) [file pone.0297284.s004.zip › Level 2 processed Sample/latex_scar_pixel_counts.xlsx]

## Sheet: Sheet1
Image Number	Latex White Pixel Count	Scar White Pixel Count	Area Ratio	Disease Level
10	271570	892952	0.304126	3
11	331627	931210	0.356125	2
12	276558	703376	0.393187	2
13	200840	485868	0.413363	2
14	267387	733279	0.364646	2
15	347603	972848	0.357305	2
16	344785	1217193	0.283262	3
17	320726	864648	0.370932	2
18	1114487	3580082	0.311302	3
19	479279	1168335	0.410224	2
20	428564	1141432	0.375462	2
21	494418	1156439	0.427535	2
22	449952	1250644	0.359776	2
23	253670	670346	0.378417	2
24	1138425	3598182	0.316389	3
25	524660	1368184	0.383472	2
26	274060	903493	0.303334	3
27	422622	1201252	0.351818	2
3	14304	36282	0.394245	2
4	47374	145697	0.325154	3
5	352354	1030701	0.341859	3
6	86	7771	0.0110668	5
7	41016	126925	0.323151	3
8	423166	2348544	0.180182	4
9	405946	933409	0.434907	2
