# Supplementary material for: Advancing image segmentation with DBO-Otsu: Addressing rubber tree diseases through enhanced threshold techniques
Source: PLoS One. 2024 Mar 21;19(3):e0297284. doi: 10.1371/journal.pone.0297284 (PMC10956860; doi:10.1371/journal.pone.0297284)
Supplement: S4 Data — (ZIP) [file pone.0297284.s004.zip › Level 2 processed Sample/processed_10/optimization_results.xlsx]

## Sheet: Sheet1
Algorithm	ScarThreshold	LatexThreshold	Time
SSA	84.3187	145.226	0.492
WOA	84.9957	145.069	0.303
WSO	84.6381	141.262	0.35
GWO	84.9471	141.646	0.3
AHA	84.661	145.821	0.349
CSA	84.0491	145.028	0.297
DBO	86.3818	157.316	0.357
OTSU	0	0	0.01
