# Supplementary material for: Advancing image segmentation with DBO-Otsu: Addressing rubber tree diseases through enhanced threshold techniques
Source: PLoS One. 2024 Mar 21;19(3):e0297284. doi: 10.1371/journal.pone.0297284 (PMC10956860; doi:10.1371/journal.pone.0297284)
Supplement: S4 Data — (ZIP) [file pone.0297284.s004.zip › Level 2 processed Sample/processed_11/optimization_results.xlsx]

## Sheet: Sheet1
Algorithm	ScarThreshold	LatexThreshold	Time
SSA	92.0301	141.45	0.44
WOA	92.4803	141.813	0.271
WSO	97.131	140.952	0.314
GWO	92.9886	141.717	0.282
AHA	92.6603	141.27	0.335
CSA	92.1989	141.659	0.281
DBO	92.6399	141.511	0.385
OTSU	0	0	0.008
