# Supplementary material for: Advancing image segmentation with DBO-Otsu: Addressing rubber tree diseases through enhanced threshold techniques
Source: PLoS One. 2024 Mar 21;19(3):e0297284. doi: 10.1371/journal.pone.0297284 (PMC10956860; doi:10.1371/journal.pone.0297284)
Supplement: S4 Data — (ZIP) [file pone.0297284.s004.zip › Level 2 processed Sample/processed_12/optimization_results.xlsx]

## Sheet: Sheet1
Algorithm	ScarThreshold	LatexThreshold	Time
SSA	109.084	164.648	0.426
WOA	107.984	161.277	0.274
WSO	116.641	181.219	0.281
GWO	109.212	164.579	0.288
AHA	107.957	161.016	0.32
CSA	107.058	161.843	0.289
DBO	109.21	166.108	0.318
OTSU	0	0	0.005
