# Supplementary material for: Advancing image segmentation with DBO-Otsu: Addressing rubber tree diseases through enhanced threshold techniques
Source: PLoS One. 2024 Mar 21;19(3):e0297284. doi: 10.1371/journal.pone.0297284 (PMC10956860; doi:10.1371/journal.pone.0297284)
Supplement: S4 Data — (ZIP) [file pone.0297284.s004.zip › Level 2 processed Sample/processed_13/optimization_results.xlsx]

## Sheet: Sheet1
Algorithm	ScarThreshold	LatexThreshold	Time
SSA	102.567	146.226	0.413
WOA	102.129	146.776	0.278
WSO	103.658	145.978	0.27
GWO	102.65	146.094	0.275
AHA	102.668	146.611	0.352
CSA	102.513	146.44	0.277
DBO	104.448	145.382	0.325
OTSU	0	0	0.004
