# Supplementary material for: Advancing image segmentation with DBO-Otsu: Addressing rubber tree diseases through enhanced threshold techniques
Source: PLoS One. 2024 Mar 21;19(3):e0297284. doi: 10.1371/journal.pone.0297284 (PMC10956860; doi:10.1371/journal.pone.0297284)
Supplement: S4 Data — (ZIP) [file pone.0297284.s004.zip › Level 2 processed Sample/processed_14/optimization_results.xlsx]

## Sheet: Sheet1
Algorithm	ScarThreshold	LatexThreshold	Time
SSA	103.02	140.076	0.428
WOA	103.044	140.891	0.28
WSO	106.53	131.679	0.289
GWO	103.527	136.741	0.288
AHA	103.742	140.658	0.316
CSA	103	140.576	0.304
DBO	103.276	140.609	0.32
OTSU	0	0	0.005
