# Supplementary material for: Advancing image segmentation with DBO-Otsu: Addressing rubber tree diseases through enhanced threshold techniques
Source: PLoS One. 2024 Mar 21;19(3):e0297284. doi: 10.1371/journal.pone.0297284 (PMC10956860; doi:10.1371/journal.pone.0297284)
Supplement: S4 Data — (ZIP) [file pone.0297284.s004.zip › Level 2 processed Sample/processed_15/optimization_results.xlsx]

## Sheet: Sheet1
Algorithm	ScarThreshold	LatexThreshold	Time
SSA	106.625	139.011	0.433
WOA	106.207	139.821	0.279
WSO	106.32	144.5	0.28
GWO	106.476	139.187	0.273
AHA	106.499	139.242	0.303
CSA	106.453	139.6	0.304
DBO	106.511	140.928	0.34
OTSU	0	0	0.008
