# Supplementary material for: Advancing image segmentation with DBO-Otsu: Addressing rubber tree diseases through enhanced threshold techniques
Source: PLoS One. 2024 Mar 21;19(3):e0297284. doi: 10.1371/journal.pone.0297284 (PMC10956860; doi:10.1371/journal.pone.0297284)
Supplement: S4 Data — (ZIP) [file pone.0297284.s004.zip › Level 2 processed Sample/processed_16/optimization_results.xlsx]

## Sheet: Sheet1
Algorithm	ScarThreshold	LatexThreshold	Time
SSA	80.8652	113.695	0.428
WOA	80.029	113.301	0.278
WSO	84.3613	111.736	0.271
GWO	80.4643	113.016	0.275
AHA	80.2525	113.931	0.307
CSA	80.5164	113.41	0.286
DBO	83.9866	122.95	0.34
OTSU	0	0	0.006
