# Supplementary material for: Advancing image segmentation with DBO-Otsu: Addressing rubber tree diseases through enhanced threshold techniques
Source: PLoS One. 2024 Mar 21;19(3):e0297284. doi: 10.1371/journal.pone.0297284 (PMC10956860; doi:10.1371/journal.pone.0297284)
Supplement: S4 Data — (ZIP) [file pone.0297284.s004.zip › Level 2 processed Sample/processed_17/optimization_results.xlsx]

## Sheet: Sheet1
Algorithm	ScarThreshold	LatexThreshold	Time
SSA	112.993	145.53	0.443
WOA	112.631	145.087	0.275
WSO	115.032	153.125	0.27
GWO	112.014	145.394	0.277
AHA	112.62	145.258	0.327
CSA	112.901	145.677	0.31
DBO	115.356	146.538	0.334
OTSU	0	0	0.006
