# Supplementary material for: Advancing image segmentation with DBO-Otsu: Addressing rubber tree diseases through enhanced threshold techniques
Source: PLoS One. 2024 Mar 21;19(3):e0297284. doi: 10.1371/journal.pone.0297284 (PMC10956860; doi:10.1371/journal.pone.0297284)
Supplement: S4 Data — (ZIP) [file pone.0297284.s004.zip › Level 2 processed Sample/processed_18/optimization_results.xlsx]

## Sheet: Sheet1
Algorithm	ScarThreshold	LatexThreshold	Time
SSA	89.6743	126.898	0.452
WOA	90.9187	126.412	0.288
WSO	90.229	131.499	0.298
GWO	89.3037	126.111	0.299
AHA	89.6924	126.728	0.31
CSA	89.3394	126.884	0.278
DBO	90.9174	127.758	0.323
OTSU	0	0	0.015
