# Supplementary material for: Advancing image segmentation with DBO-Otsu: Addressing rubber tree diseases through enhanced threshold techniques
Source: PLoS One. 2024 Mar 21;19(3):e0297284. doi: 10.1371/journal.pone.0297284 (PMC10956860; doi:10.1371/journal.pone.0297284)
Supplement: S4 Data — (ZIP) [file pone.0297284.s004.zip › Level 2 processed Sample/processed_3/optimization_results.xlsx]

## Sheet: Sheet1
Algorithm	ScarThreshold	LatexThreshold	Time
SSA	86.6148	133.521	1.231
WOA	86.0276	133.822	0.531
WSO	94.7895	138.958	0.343
GWO	86.1719	128.85	0.295
AHA	86.6631	133.544	0.959
CSA	86.0439	133.163	0.427
DBO	89.3835	124.725	0.476
OTSU	0	0	0.002
