# Supplementary material for: Advancing image segmentation with DBO-Otsu: Addressing rubber tree diseases through enhanced threshold techniques
Source: PLoS One. 2024 Mar 21;19(3):e0297284. doi: 10.1371/journal.pone.0297284 (PMC10956860; doi:10.1371/journal.pone.0297284)
Supplement: S5 Data — (ZIP) [file pone.0297284.s005.zip]

Archive with 21 entries (21 files):
- Level 3 Original Sample/3-1.jpg
- Level 3 Original Sample/3-1.png
- Level 3 Original Sample/3-2.jpg
- Level 3 Original Sample/3-2.png
- Level 3 Original Sample/3-60101-119-20140708-0260.JPG
- Level 3 Original Sample/3-60603-286-20140708-0184.JPG
- Level 3 Original Sample/3-61001-219-20140902-0072.JPG
- Level 3 Original Sample/3-61602-182-20150423-0042.JPG
- Level 3 Original Sample/3-62001-147-20140827-0053.JPG
- Level 3 Original Sample/3-62001-147-20150424-0190.JPG
- Level 3 Original Sample/3-62001-148-20150424-0188.JPG
- Level 3 Original Sample/3-62001-149-20140827-0049.JPG
- Level 3 Original Sample/3-62001-233-20140827-0076.JPG
- Level 3 Original Sample/3-62001-258-20150424-0241.JPG
- Level 3 Original Sample/3-62001-294-20150424-0308.JPG
- Level 3 Original Sample/3-62001-300-20150424-0302.JPG
- Level 3 Original Sample/3-62001-384-20150424-0288.JPG
- Level 3 Original Sample/3-62001-396-20150424-0223.JPG
- Level 3 Original Sample/3-62001-436-20150424-0276.JPG
- Level 3 Original Sample/3-62001-457-20150424-0280.JPG
- Level 3 Original Sample/3-62001-465-20150424-0272.JPG
