# Supplementary material for: Advancing image segmentation with DBO-Otsu: Addressing rubber tree diseases through enhanced threshold techniques
Source: PLoS One. 2024 Mar 21;19(3):e0297284. doi: 10.1371/journal.pone.0297284 (PMC10956860; doi:10.1371/journal.pone.0297284)
Supplement: S6 Data — (ZIP) [file pone.0297284.s006.zip › Level 3 processed Sample/latex_scar_pixel_counts.xlsx]

## Sheet: Sheet1
Image Number	Latex White Pixel Count	Scar White Pixel Count	Area Ratio	Disease Level
10	175705	547090	0.321163	3
11	173405	590372	0.293722	3
12	147825	505293	0.292553	3
13	47616	47613	1.00006	1
14	136369	412177	0.330851	3
15	0	82575	0	5
16	88635	213011	0.416105	2
17	103906	323570	0.321124	3
18	0	132798	0	5
19	82965	169456	0.489596	1
20	151213	482459	0.313421	3
21	0	171836	0	5
22	31432	77124	0.407551	2
23	65893	150712	0.437211	2
3	12530	40680	0.308014	3
4	7756	27354	0.283542	3
5	12004	41995	0.285844	3
6	3083	3075	1.0026	1
8	110902	301441	0.367906	2
9	90126	262429	0.34343	3
