# Supplementary material for: Advancing image segmentation with DBO-Otsu: Addressing rubber tree diseases through enhanced threshold techniques
Source: PLoS One. 2024 Mar 21;19(3):e0297284. doi: 10.1371/journal.pone.0297284 (PMC10956860; doi:10.1371/journal.pone.0297284)
Supplement: S6 Data — (ZIP) [file pone.0297284.s006.zip › Level 3 processed Sample/processed_10/optimization_results.xlsx]

## Sheet: Sheet1
Algorithm	ScarThreshold	LatexThreshold	Time
SSA	109.628	145.674	0.507
WOA	109.39	145.622	0.285
WSO	107.397	141.057	0.302
GWO	109.259	145.857	0.296
AHA	109.324	145.283	0.336
CSA	109.092	145.201	0.286
DBO	107.622	143.826	0.306
OTSU	0	0	0.003
