# Supplementary material for: Advancing image segmentation with DBO-Otsu: Addressing rubber tree diseases through enhanced threshold techniques
Source: PLoS One. 2024 Mar 21;19(3):e0297284. doi: 10.1371/journal.pone.0297284 (PMC10956860; doi:10.1371/journal.pone.0297284)
Supplement: S6 Data — (ZIP) [file pone.0297284.s006.zip › Level 3 processed Sample/processed_11/optimization_results.xlsx]

## Sheet: Sheet1
Algorithm	ScarThreshold	LatexThreshold	Time
SSA	107.353	159.981	0.505
WOA	107.91	159.062	0.285
WSO	104.429	166.944	0.281
GWO	107.288	159.274	0.285
AHA	107.982	159.701	0.308
CSA	107.808	159.841	0.293
DBO	108.004	168.996	0.321
OTSU	0	0	0.003
