# Supplementary material for: Advancing image segmentation with DBO-Otsu: Addressing rubber tree diseases through enhanced threshold techniques
Source: PLoS One. 2024 Mar 21;19(3):e0297284. doi: 10.1371/journal.pone.0297284 (PMC10956860; doi:10.1371/journal.pone.0297284)
Supplement: S6 Data — (ZIP) [file pone.0297284.s006.zip › Level 3 processed Sample/processed_12/optimization_results.xlsx]

## Sheet: Sheet1
Algorithm	ScarThreshold	LatexThreshold	Time
SSA	126.548	158.933	0.429
WOA	127.006	159.538	0.27
WSO	126.064	156.961	0.281
GWO	126.545	158.28	0.272
AHA	126.08	158.942	0.306
CSA	126.377	158.415	0.292
DBO	118.368	157.905	0.313
OTSU	0	0	0.003
