# Supplementary material for: Advancing image segmentation with DBO-Otsu: Addressing rubber tree diseases through enhanced threshold techniques
Source: PLoS One. 2024 Mar 21;19(3):e0297284. doi: 10.1371/journal.pone.0297284 (PMC10956860; doi:10.1371/journal.pone.0297284)
Supplement: S6 Data — (ZIP) [file pone.0297284.s006.zip › Level 3 processed Sample/processed_13/optimization_results.xlsx]

## Sheet: Sheet1
Algorithm	ScarThreshold	LatexThreshold	Time
SSA	249.619	256	0.479
WOA	244.287	256	0.296
WSO	180.622	196.575	0.279
GWO	249.065	256	0.437
AHA	250.3	255.901	0.319
CSA	252.436	255.998	0.285
DBO	250.782	256	0.383
OTSU	0	0	0.002
