# Supplementary material for: Advancing image segmentation with DBO-Otsu: Addressing rubber tree diseases through enhanced threshold techniques
Source: PLoS One. 2024 Mar 21;19(3):e0297284. doi: 10.1371/journal.pone.0297284 (PMC10956860; doi:10.1371/journal.pone.0297284)
Supplement: S6 Data — (ZIP) [file pone.0297284.s006.zip › Level 3 processed Sample/processed_14/optimization_results.xlsx]

## Sheet: Sheet1
Algorithm	ScarThreshold	LatexThreshold	Time
SSA	110.987	166.656	0.501
WOA	110.923	166.849	0.315
WSO	111.33	160.59	0.402
GWO	110.762	166.579	0.325
AHA	110.959	166.859	0.353
CSA	110.288	166.943	0.298
DBO	109.477	166.704	0.36
OTSU	0	0	0.003
