# Supplementary material for: Advancing image segmentation with DBO-Otsu: Addressing rubber tree diseases through enhanced threshold techniques
Source: PLoS One. 2024 Mar 21;19(3):e0297284. doi: 10.1371/journal.pone.0297284 (PMC10956860; doi:10.1371/journal.pone.0297284)
Supplement: S6 Data — (ZIP) [file pone.0297284.s006.zip › Level 3 processed Sample/processed_15/optimization_results.xlsx]

## Sheet: Sheet1
Algorithm	ScarThreshold	LatexThreshold	Time
SSA	130.031	180.832	0.561
WOA	130.494	180.034	1.32
WSO	131.504	179.104	0.58
GWO	130.463	180.787	0.454
AHA	130.692	180.345	0.659
CSA	128.969	178.494	1.009
DBO	167.269	256	0.542
OTSU	0	0	0.001
