# Supplementary material for: Advancing image segmentation with DBO-Otsu: Addressing rubber tree diseases through enhanced threshold techniques
Source: PLoS One. 2024 Mar 21;19(3):e0297284. doi: 10.1371/journal.pone.0297284 (PMC10956860; doi:10.1371/journal.pone.0297284)
Supplement: S6 Data — (ZIP) [file pone.0297284.s006.zip › Level 3 processed Sample/processed_16/optimization_results.xlsx]

## Sheet: Sheet1
Algorithm	ScarThreshold	LatexThreshold	Time
SSA	148.175	179.223	0.623
WOA	148.773	178.489	0.333
WSO	148.371	181.908	0.454
GWO	150.681	179.743	0.639
AHA	148.128	179.027	0.782
CSA	148.623	179.237	0.973
DBO	147.467	177.944	0.415
OTSU	0	0	0.003
