# Supplementary material for: Advancing image segmentation with DBO-Otsu: Addressing rubber tree diseases through enhanced threshold techniques
Source: PLoS One. 2024 Mar 21;19(3):e0297284. doi: 10.1371/journal.pone.0297284 (PMC10956860; doi:10.1371/journal.pone.0297284)
Supplement: S6 Data — (ZIP) [file pone.0297284.s006.zip › Level 3 processed Sample/processed_17/optimization_results.xlsx]

## Sheet: Sheet1
Algorithm	ScarThreshold	LatexThreshold	Time
SSA	131.2	174.161	1.102
WOA	131.984	175.952	0.526
WSO	137.959	170.563	0.336
GWO	131.311	174.643	0.324
AHA	131.691	174.071	0.365
CSA	131.389	174.057	0.323
DBO	134.999	176.614	0.387
OTSU	0	0	0.002
