# Supplementary material for: Advancing image segmentation with DBO-Otsu: Addressing rubber tree diseases through enhanced threshold techniques
Source: PLoS One. 2024 Mar 21;19(3):e0297284. doi: 10.1371/journal.pone.0297284 (PMC10956860; doi:10.1371/journal.pone.0297284)
Supplement: S6 Data — (ZIP) [file pone.0297284.s006.zip › Level 3 processed Sample/processed_18/optimization_results.xlsx]

## Sheet: Sheet1
Algorithm	ScarThreshold	LatexThreshold	Time
SSA	149.64	186.209	1.368
WOA	149.612	186.682	0.43
WSO	151.356	188.903	0.321
GWO	149.743	185.133	0.352
AHA	149.965	186.544	0.395
CSA	149.135	186.776	0.285
DBO	168.735	256	0.33
OTSU	0	0	0.002
