# Supplementary material for: Advancing image segmentation with DBO-Otsu: Addressing rubber tree diseases through enhanced threshold techniques
Source: PLoS One. 2024 Mar 21;19(3):e0297284. doi: 10.1371/journal.pone.0297284 (PMC10956860; doi:10.1371/journal.pone.0297284)
Supplement: S6 Data — (ZIP) [file pone.0297284.s006.zip › Level 3 processed Sample/processed_19/optimization_results.xlsx]

## Sheet: Sheet1
Algorithm	ScarThreshold	LatexThreshold	Time
SSA	182.643	256	0.934
WOA	155.919	192.732	0.424
WSO	146.293	188.864	0.353
GWO	154.09	192.153	0.378
AHA	154.612	192.238	0.425
CSA	154.855	192.137	0.402
DBO	147.439	191.639	0.44
OTSU	0	0	0.002
