# Supplementary material for: Advancing image segmentation with DBO-Otsu: Addressing rubber tree diseases through enhanced threshold techniques
Source: PLoS One. 2024 Mar 21;19(3):e0297284. doi: 10.1371/journal.pone.0297284 (PMC10956860; doi:10.1371/journal.pone.0297284)
Supplement: S7 Data — (ZIP) [file pone.0297284.s007.zip]

Archive with 17 entries (17 files):
- Level 4 Original Sample/4.1.jpg
- Level 4 Original Sample/4.1.png
- Level 4 Original Sample/4-33701-112-20141017-0440.JPG
- Level 4 Original Sample/4-33701-112-20141126-0019.JPG
- Level 4 Original Sample/4-33701-115-20141017-0442.JPG
- Level 4 Original Sample/4-33701-163-20141017-0446.JPG
- Level 4 Original Sample/4-33701-183-20140512-0001.JPG
- Level 4 Original Sample/4-33701-199-20141017-0478.JPG
- Level 4 Original Sample/4-33701-261-20141126-0056.JPG
- Level 4 Original Sample/4-33701-57-20141126-0015.JPG
- Level 4 Original Sample/4-33701-69-20141017-0528.JPG
- Level 4 Original Sample/4-33701-7-20141126-0076.JPG
- Level 4 Original Sample/4-33702-179-20140707-0153.JPG
- Level 4 Original Sample/4-33702-32-20140512-0041.JPG
- Level 4 Original Sample/4-33702-62-20140512-0055.JPG
- Level 4 Original Sample/4-62001-169-20140609-0417.JPG
- Level 4 Original Sample/4-62001-433-20140609-0555.JPG
