# Supplementary material for: Advancing image segmentation with DBO-Otsu: Addressing rubber tree diseases through enhanced threshold techniques
Source: PLoS One. 2024 Mar 21;19(3):e0297284. doi: 10.1371/journal.pone.0297284 (PMC10956860; doi:10.1371/journal.pone.0297284)
Supplement: S8 Data — (ZIP) [file pone.0297284.s008.zip]

Archive with 354 entries (305 files):
- Level 4 processed Sample/iteration/
- Level 4 processed Sample/iteration/1.jpg_iteration.png
- Level 4 processed Sample/iteration/10.jpg_iteration.png
- Level 4 processed Sample/iteration/11.jpg_iteration.png
- Level 4 processed Sample/iteration/12.jpg_iteration.png
- Level 4 processed Sample/iteration/13.jpg_iteration.png
- Level 4 processed Sample/iteration/16.jpg_iteration.png
- Level 4 processed Sample/iteration/18.jpg_iteration.png
- Level 4 processed Sample/iteration/19.jpg_iteration.png
- Level 4 processed Sample/iteration/2.jpg_iteration.png
- Level 4 processed Sample/iteration/20.jpg_iteration.png
- Level 4 processed Sample/iteration/3.jpg_iteration.png
- Level 4 processed Sample/iteration/4.jpg_iteration.png
- Level 4 processed Sample/iteration/5.jpg_iteration.png
- Level 4 processed Sample/iteration/6.jpg_iteration.png
- Level 4 processed Sample/iteration/7.jpg_iteration.png
- Level 4 processed Sample/iteration/8.jpg_iteration.png
- Level 4 processed Sample/latex_scar_pixel_counts.xlsx
- Level 4 processed Sample/processed_1/
- Level 4 processed Sample/processed_1/latex/
- Level 4 processed Sample/processed_1/latex/AHA_latex.jpg
- Level 4 processed Sample/processed_1/latex/CSA_latex.jpg
- Level 4 processed Sample/processed_1/latex/DBO_latex.jpg
- Level 4 processed Sample/processed_1/latex/GWO_latex.jpg
- Level 4 processed Sample/processed_1/latex/OTSU_latex.jpg
- Level 4 processed Sample/processed_1/latex/SSA_latex.jpg
- Level 4 processed Sample/processed_1/latex/WOA_latex.jpg
- Level 4 processed Sample/processed_1/latex/WSO_latex.jpg
- Level 4 processed Sample/processed_1/optimization_results.xlsx
- Level 4 processed Sample/processed_1/original_image.jpg
- Level 4 processed Sample/processed_1/scar/
- Level 4 processed Sample/processed_1/scar/AHA_scar.jpg
- Level 4 processed Sample/processed_1/scar/CSA_scar.jpg
- Level 4 processed Sample/processed_1/scar/DBO_scar.jpg
- Level 4 processed Sample/processed_1/scar/GWO_scar.jpg
- Level 4 processed Sample/processed_1/scar/OTSU_scar.jpg
- Level 4 processed Sample/processed_1/scar/SSA_scar.jpg
- Level 4 processed Sample/processed_1/scar/WOA_scar.jpg
- Level 4 processed Sample/processed_1/scar/WSO_scar.jpg
- Level 4 processed Sample/processed_10/
- Level 4 processed Sample/processed_10/latex/
- Level 4 processed Sample/processed_10/latex/AHA_latex.jpg
- Level 4 processed Sample/processed_10/latex/CSA_latex.jpg
- Level 4 processed Sample/processed_10/latex/DBO_latex.jpg
- Level 4 processed Sample/processed_10/latex/GWO_latex.jpg
- Level 4 processed Sample/processed_10/latex/OTSU_latex.jpg
- Level 4 processed Sample/processed_10/latex/SSA_latex.jpg
- Level 4 processed Sample/processed_10/latex/WOA_latex.jpg
- Level 4 processed Sample/processed_10/latex/WSO_latex.jpg
- Level 4 processed Sample/processed_10/optimization_results.xlsx
- Level 4 processed Sample/processed_10/original_image.jpg
- Level 4 processed Sample/processed_10/scar/
- Level 4 processed Sample/processed_10/scar/AHA_scar.jpg
- Level 4 processed Sample/processed_10/scar/CSA_scar.jpg
- Level 4 processed Sample/processed_10/scar/DBO_scar.jpg
- Level 4 processed Sample/processed_10/scar/GWO_scar.jpg
- Level 4 processed Sample/processed_10/scar/OTSU_scar.jpg
- Level 4 processed Sample/processed_10/scar/SSA_scar.jpg
- Level 4 processed Sample/processed_10/scar/WOA_scar.jpg
- Level 4 processed Sample/processed_10/scar/WSO_scar.jpg
- Level 4 processed Sample/processed_11/
- Level 4 processed Sample/processed_11/latex/
- Level 4 processed Sample/processed_11/latex/AHA_latex.jpg
- Level 4 processed Sample/processed_11/latex/CSA_latex.jpg
- Level 4 processed Sample/processed_11/latex/DBO_latex.jpg
- Level 4 processed Sample/processed_11/latex/GWO_latex.jpg
- Level 4 processed Sample/processed_11/latex/OTSU_latex.jpg
- Level 4 processed Sample/processed_11/latex/SSA_latex.jpg
- Level 4 processed Sample/processed_11/latex/WOA_latex.jpg
- Level 4 processed Sample/processed_11/latex/WSO_latex.jpg
- Level 4 processed Sample/processed_11/optimization_results.xlsx
- Level 4 processed Sample/processed_11/original_image.jpg
- Level 4 processed Sample/processed_11/scar/
- Level 4 processed Sample/processed_11/scar/AHA_scar.jpg
- Level 4 processed Sample/processed_11/scar/CSA_scar.jpg
- Level 4 processed Sample/processed_11/scar/DBO_scar.jpg
- Level 4 processed Sample/processed_11/scar/GWO_scar.jpg
- Level 4 processed Sample/processed_11/scar/OTSU_scar.jpg
- Level 4 processed Sample/processed_11/scar/SSA_scar.jpg
- Level 4 processed Sample/processed_11/scar/WOA_scar.jpg
- Level 4 processed Sample/processed_11/scar/WSO_scar.jpg
- Level 4 processed Sample/processed_12/
- Level 4 processed Sample/processed_12/latex/
- Level 4 processed Sample/processed_12/latex/AHA_latex.jpg
- Level 4 processed Sample/processed_12/latex/CSA_latex.jpg
- Level 4 processed Sample/processed_12/latex/DBO_latex.jpg
- Level 4 processed Sample/processed_12/latex/GWO_latex.jpg
- Level 4 processed Sample/processed_12/latex/OTSU_latex.jpg
- Level 4 processed Sample/processed_12/latex/SSA_latex.jpg
- Level 4 processed Sample/processed_12/latex/WOA_latex.jpg
- Level 4 processed Sample/processed_12/latex/WSO_latex.jpg
- Level 4 processed Sample/processed_12/optimization_results.xlsx
- Level 4 processed Sample/processed_12/original_image.jpg
- Level 4 processed Sample/processed_12/scar/
- Level 4 processed Sample/processed_12/scar/AHA_scar.jpg
- Level 4 processed Sample/processed_12/scar/CSA_scar.jpg
- Level 4 processed Sample/processed_12/scar/DBO_scar.jpg
- Level 4 processed Sample/processed_12/scar/GWO_scar.jpg
- Level 4 processed Sample/processed_12/scar/OTSU_scar.jpg
- Level 4 processed Sample/processed_12/scar/SSA_scar.jpg
- Level 4 processed Sample/processed_12/scar/WOA_scar.jpg
- Level 4 processed Sample/processed_12/scar/WSO_scar.jpg
- Level 4 processed Sample/processed_13/
- Level 4 processed Sample/processed_13/latex/
- Level 4 processed Sample/processed_13/latex/AHA_latex.jpg
- Level 4 processed Sample/processed_13/latex/CSA_latex.jpg
- Level 4 processed Sample/processed_13/latex/DBO_latex.jpg
- Level 4 processed Sample/processed_13/latex/GWO_latex.jpg
- Level 4 processed Sample/processed_13/latex/OTSU_latex.jpg
- Level 4 processed Sample/processed_13/latex/SSA_latex.jpg
- Level 4 processed Sample/processed_13/latex/WOA_latex.jpg
- Level 4 processed Sample/processed_13/latex/WSO_latex.jpg
- Level 4 processed Sample/processed_13/optimization_results.xlsx
- Level 4 processed Sample/processed_13/original_image.jpg
- Level 4 processed Sample/processed_13/scar/
- Level 4 processed Sample/processed_13/scar/AHA_scar.jpg
- Level 4 processed Sample/processed_13/scar/CSA_scar.jpg
- Level 4 processed Sample/processed_13/scar/DBO_scar.jpg
- Level 4 processed Sample/processed_13/scar/GWO_scar.jpg
- Level 4 processed Sample/processed_13/scar/OTSU_scar.jpg
- Level 4 processed Sample/processed_13/scar/SSA_scar.jpg
- Level 4 processed Sample/processed_13/scar/WOA_scar.jpg
- Level 4 processed Sample/processed_13/scar/WSO_scar.jpg
- Level 4 processed Sample/processed_16/
- Level 4 processed Sample/processed_16/latex/
- Level 4 processed Sample/processed_16/latex/AHA_latex.jpg
- Level 4 processed Sample/processed_16/latex/CSA_latex.jpg
- Level 4 processed Sample/processed_16/latex/DBO_latex.jpg
- Level 4 processed Sample/processed_16/latex/GWO_latex.jpg
- Level 4 processed Sample/processed_16/latex/OTSU_latex.jpg
- Level 4 processed Sample/processed_16/latex/SSA_latex.jpg
- Level 4 processed Sample/processed_16/latex/WOA_latex.jpg
- Level 4 processed Sample/processed_16/latex/WSO_latex.jpg
- Level 4 processed Sample/processed_16/optimization_results.xlsx
- Level 4 processed Sample/processed_16/original_image.jpg
- Level 4 processed Sample/processed_16/scar/
- Level 4 processed Sample/processed_16/scar/AHA_scar.jpg
- Level 4 processed Sample/processed_16/scar/CSA_scar.jpg
- Level 4 processed Sample/processed_16/scar/DBO_scar.jpg
- Level 4 processed Sample/processed_16/scar/GWO_scar.jpg
- Level 4 processed Sample/processed_16/scar/OTSU_scar.jpg
- Level 4 processed Sample/processed_16/scar/SSA_scar.jpg
- Level 4 processed Sample/processed_16/scar/WOA_scar.jpg
- Level 4 processed Sample/processed_16/scar/WSO_scar.jpg
- Level 4 processed Sample/processed_18/
- Level 4 processed Sample/processed_18/latex/
- Level 4 processed Sample/processed_18/latex/AHA_latex.jpg
- Level 4 processed Sample/processed_18/latex/CSA_latex.jpg
- Level 4 processed Sample/processed_18/latex/DBO_latex.jpg
- Level 4 processed Sample/processed_18/latex/GWO_latex.jpg
- Level 4 processed Sample/processed_18/latex/OTSU_latex.jpg
- Level 4 processed Sample/processed_18/latex/SSA_latex.jpg
- Level 4 processed Sample/processed_18/latex/WOA_latex.jpg
- Level 4 processed Sample/processed_18/latex/WSO_latex.jpg
- Level 4 processed Sample/processed_18/optimization_results.xlsx
- Level 4 processed Sample/processed_18/original_image.jpg
- Level 4 processed Sample/processed_18/scar/
- Level 4 processed Sample/processed_18/scar/AHA_scar.jpg
- Level 4 processed Sample/processed_18/scar/CSA_scar.jpg
- Level 4 processed Sample/processed_18/scar/DBO_scar.jpg
- Level 4 processed Sample/processed_18/scar/GWO_scar.jpg
- Level 4 processed Sample/processed_18/scar/OTSU_scar.jpg
- Level 4 processed Sample/processed_18/scar/SSA_scar.jpg
- Level 4 processed Sample/processed_18/scar/WOA_scar.jpg
- Level 4 processed Sample/processed_18/scar/WSO_scar.jpg
- Level 4 processed Sample/processed_19/
- Level 4 processed Sample/processed_19/latex/
- Level 4 processed Sample/processed_19/latex/AHA_latex.jpg
- Level 4 processed Sample/processed_19/latex/CSA_latex.jpg
- Level 4 processed Sample/processed_19/latex/DBO_latex.jpg
- Level 4 processed Sample/processed_19/latex/GWO_latex.jpg
- Level 4 processed Sample/processed_19/latex/OTSU_latex.jpg
- Level 4 processed Sample/processed_19/latex/SSA_latex.jpg
- Level 4 processed Sample/processed_19/latex/WOA_latex.jpg
- Level 4 processed Sample/processed_19/latex/WSO_latex.jpg
- Level 4 processed Sample/processed_19/optimization_results.xlsx
- Level 4 processed Sample/processed_19/original_image.jpg
- Level 4 processed Sample/processed_19/scar/
- Level 4 processed Sample/processed_19/scar/AHA_scar.jpg
- Level 4 processed Sample/processed_19/scar/CSA_scar.jpg
- Level 4 processed Sample/processed_19/scar/DBO_scar.jpg
- Level 4 processed Sample/processed_19/scar/GWO_scar.jpg
- Level 4 processed Sample/processed_19/scar/OTSU_scar.jpg
- Level 4 processed Sample/processed_19/scar/SSA_scar.jpg
- Level 4 processed Sample/processed_19/scar/WOA_scar.jpg
- Level 4 processed Sample/processed_19/scar/WSO_scar.jpg
- Level 4 processed Sample/processed_2/
- Level 4 processed Sample/processed_2/latex/
- Level 4 processed Sample/processed_2/latex/AHA_latex.jpg
- Level 4 processed Sample/processed_2/latex/CSA_latex.jpg
- Level 4 processed Sample/processed_2/latex/DBO_latex.jpg
- Level 4 processed Sample/processed_2/latex/GWO_latex.jpg
- Level 4 processed Sample/processed_2/latex/OTSU_latex.jpg
- Level 4 processed Sample/processed_2/latex/SSA_latex.jpg
- Level 4 processed Sample/processed_2/latex/WOA_latex.jpg
- Level 4 processed Sample/processed_2/latex/WSO_latex.jpg
- Level 4 processed Sample/processed_2/optimization_results.xlsx
- Level 4 processed Sample/processed_2/original_image.jpg
- Level 4 processed Sample/processed_2/scar/
- Level 4 processed Sample/processed_2/scar/AHA_scar.jpg
- Level 4 processed Sample/processed_2/scar/CSA_scar.jpg
- Level 4 processed Sample/processed_2/scar/DBO_scar.jpg
- Level 4 processed Sample/processed_2/scar/GWO_scar.jpg
- Level 4 processed Sample/processed_2/scar/OTSU_scar.jpg
- Level 4 processed Sample/processed_2/scar/SSA_scar.jpg
- Level 4 processed Sample/processed_2/scar/WOA_scar.jpg
- Level 4 processed Sample/processed_2/scar/WSO_scar.jpg
- Level 4 processed Sample/processed_20/
- Level 4 processed Sample/processed_20/latex/
- Level 4 processed Sample/processed_20/latex/AHA_latex.jpg
- Level 4 processed Sample/processed_20/latex/CSA_latex.jpg
- Level 4 processed Sample/processed_20/latex/DBO_latex.jpg
- Level 4 processed Sample/processed_20/latex/GWO_latex.jpg
- Level 4 processed Sample/processed_20/latex/OTSU_latex.jpg
- Level 4 processed Sample/processed_20/latex/SSA_latex.jpg
- Level 4 processed Sample/processed_20/latex/WOA_latex.jpg
- Level 4 processed Sample/processed_20/latex/WSO_latex.jpg
- Level 4 processed Sample/processed_20/optimization_results.xlsx
- Level 4 processed Sample/processed_20/original_image.jpg
- Level 4 processed Sample/processed_20/scar/
- Level 4 processed Sample/processed_20/scar/AHA_scar.jpg
- Level 4 processed Sample/processed_20/scar/CSA_scar.jpg
- Level 4 processed Sample/processed_20/scar/DBO_scar.jpg
- Level 4 processed Sample/processed_20/scar/GWO_scar.jpg
- Level 4 processed Sample/processed_20/scar/OTSU_scar.jpg
- Level 4 processed Sample/processed_20/scar/SSA_scar.jpg
- Level 4 processed Sample/processed_20/scar/WOA_scar.jpg
- Level 4 processed Sample/processed_20/scar/WSO_scar.jpg
- Level 4 processed Sample/processed_3/
- Level 4 processed Sample/processed_3/latex/
- Level 4 processed Sample/processed_3/latex/AHA_latex.jpg
- Level 4 processed Sample/processed_3/latex/CSA_latex.jpg
- Level 4 processed Sample/processed_3/latex/DBO_latex.jpg
- Level 4 processed Sample/processed_3/latex/GWO_latex.jpg
- Level 4 processed Sample/processed_3/latex/OTSU_latex.jpg
- Level 4 processed Sample/processed_3/latex/SSA_latex.jpg
- Level 4 processed Sample/processed_3/latex/WOA_latex.jpg
- Level 4 processed Sample/processed_3/latex/WSO_latex.jpg
- Level 4 processed Sample/processed_3/optimization_results.xlsx
- Level 4 processed Sample/processed_3/original_image.jpg
- Level 4 processed Sample/processed_3/scar/
- Level 4 processed Sample/processed_3/scar/AHA_scar.jpg
- Level 4 processed Sample/processed_3/scar/CSA_scar.jpg
- Level 4 processed Sample/processed_3/scar/DBO_scar.jpg
- Level 4 processed Sample/processed_3/scar/GWO_scar.jpg
- Level 4 processed Sample/processed_3/scar/OTSU_scar.jpg
- Level 4 processed Sample/processed_3/scar/SSA_scar.jpg
- Level 4 processed Sample/processed_3/scar/WOA_scar.jpg
- Level 4 processed Sample/processed_3/scar/WSO_scar.jpg
- Level 4 processed Sample/processed_4/
- Level 4 processed Sample/processed_4/latex/
- Level 4 processed Sample/processed_4/latex/AHA_latex.jpg
- Level 4 processed Sample/processed_4/latex/CSA_latex.jpg
- Level 4 processed Sample/processed_4/latex/DBO_latex.jpg
- Level 4 processed Sample/processed_4/latex/GWO_latex.jpg
- Level 4 processed Sample/processed_4/latex/OTSU_latex.jpg
- Level 4 processed Sample/processed_4/latex/SSA_latex.jpg
- Level 4 processed Sample/processed_4/latex/WOA_latex.jpg
- Level 4 processed Sample/processed_4/latex/WSO_latex.jpg
- Level 4 processed Sample/processed_4/optimization_results.xlsx
- Level 4 processed Sample/processed_4/original_image.jpg
- Level 4 processed Sample/processed_4/scar/
- Level 4 processed Sample/processed_4/scar/AHA_scar.jpg
- Level 4 processed Sample/processed_4/scar/CSA_scar.jpg
- Level 4 processed Sample/processed_4/scar/DBO_scar.jpg
- Level 4 processed Sample/processed_4/scar/GWO_scar.jpg
- Level 4 processed Sample/processed_4/scar/OTSU_scar.jpg
- Level 4 processed Sample/processed_4/scar/SSA_scar.jpg
- Level 4 processed Sample/processed_4/scar/WOA_scar.jpg
- Level 4 processed Sample/processed_4/scar/WSO_scar.jpg
- Level 4 processed Sample/processed_5/
- Level 4 processed Sample/processed_5/latex/
- Level 4 processed Sample/processed_5/latex/AHA_latex.jpg
- Level 4 processed Sample/processed_5/latex/CSA_latex.jpg
- Level 4 processed Sample/processed_5/latex/DBO_latex.jpg
- Level 4 processed Sample/processed_5/latex/GWO_latex.jpg
- Level 4 processed Sample/processed_5/latex/OTSU_latex.jpg
- Level 4 processed Sample/processed_5/latex/SSA_latex.jpg
- Level 4 processed Sample/processed_5/latex/WOA_latex.jpg
- Level 4 processed Sample/processed_5/latex/WSO_latex.jpg
- Level 4 processed Sample/processed_5/optimization_results.xlsx
- Level 4 processed Sample/processed_5/original_image.jpg
- Level 4 processed Sample/processed_5/scar/
- Level 4 processed Sample/processed_5/scar/AHA_scar.jpg
- Level 4 processed Sample/processed_5/scar/CSA_scar.jpg
- Level 4 processed Sample/processed_5/scar/DBO_scar.jpg
- Level 4 processed Sample/processed_5/scar/GWO_scar.jpg
- Level 4 processed Sample/processed_5/scar/OTSU_scar.jpg
- Level 4 processed Sample/processed_5/scar/SSA_scar.jpg
- Level 4 processed Sample/processed_5/scar/WOA_scar.jpg
- Level 4 processed Sample/processed_5/scar/WSO_scar.jpg
- Level 4 processed Sample/processed_6/
- Level 4 processed Sample/processed_6/latex/
- Level 4 processed Sample/processed_6/latex/AHA_latex.jpg
- Level 4 processed Sample/processed_6/latex/CSA_latex.jpg
- Level 4 processed Sample/processed_6/latex/DBO_latex.jpg
- Level 4 processed Sample/processed_6/latex/GWO_latex.jpg
- Level 4 processed Sample/processed_6/latex/OTSU_latex.jpg
- Level 4 processed Sample/processed_6/latex/SSA_latex.jpg
- Level 4 processed Sample/processed_6/latex/WOA_latex.jpg
[truncated: 54 more entries]
