# Supplementary material for: Advancing image segmentation with DBO-Otsu: Addressing rubber tree diseases through enhanced threshold techniques
Source: PLoS One. 2024 Mar 21;19(3):e0297284. doi: 10.1371/journal.pone.0297284 (PMC10956860; doi:10.1371/journal.pone.0297284)
Supplement: S8 Data — (ZIP) [file pone.0297284.s008.zip › Level 4 processed Sample/latex_scar_pixel_counts.xlsx]

## Sheet: Sheet1
Image Number	Latex White Pixel Count	Scar White Pixel Count	Area Ratio	Disease Level
1	6363	40712	0.156293	4
10	55450	283621	0.195507	4
11	15753	140161	0.112392	4
12	60878	568476	0.10709	4
13	34994	259260	0.134976	4
16	19962	157189	0.126994	4
18	667	9954	0.0670082	5
19	447	11057	0.0404269	5
2	10334	47109	0.219364	3
20	4785	24383	0.196243	4
3	93251	225799	0.412982	2
4	116798	223350	0.522937	1
5	52635	277871	0.189422	4
6	38639	133542	0.28934	3
7	4943	5359	0.922374	1
8	122533	476125	0.257355	3
