# Supplementary material for: Advancing image segmentation with DBO-Otsu: Addressing rubber tree diseases through enhanced threshold techniques
Source: PLoS One. 2024 Mar 21;19(3):e0297284. doi: 10.1371/journal.pone.0297284 (PMC10956860; doi:10.1371/journal.pone.0297284)
Supplement: S8 Data — (ZIP) [file pone.0297284.s008.zip › Level 4 processed Sample/processed_1/optimization_results.xlsx]

## Sheet: Sheet1
Algorithm	ScarThreshold	LatexThreshold	Time	PSNR	FSIM	SSIM
SSA	186.986	209.086	0.611	6.76269	0.560358	0.0608671
WOA	174.51	207.989	0.588	12.7265	0.576967	0.518144
WSO	180.36	207.854	0.541	6.89601	0.567867	0.0709716
GWO	185.292	209.317	0.577	6.78727	0.561933	0.0623713
AHA	186.314	209.59	0.534	6.76269	0.560358	0.0608671
CSA	186.952	209.742	0.377	6.76269	0.560358	0.0608671
DBO	187.653	209.109	0.483	6.75345	0.560462	0.0603996
OTSU	0	0	0.005	0	0	0
