# Supplementary material for: Advancing image segmentation with DBO-Otsu: Addressing rubber tree diseases through enhanced threshold techniques
Source: PLoS One. 2024 Mar 21;19(3):e0297284. doi: 10.1371/journal.pone.0297284 (PMC10956860; doi:10.1371/journal.pone.0297284)
Supplement: S8 Data — (ZIP) [file pone.0297284.s008.zip › Level 4 processed Sample/processed_10/optimization_results.xlsx]

## Sheet: Sheet1
Algorithm	ScarThreshold	LatexThreshold	Time	PSNR	FSIM	SSIM
SSA	148.706	195.191	0.442	9.2332	0.5418	0.11276
WOA	148.2	195.92	0.292	9.2332	0.5418	0.11276
WSO	145.449	197.069	0.286	9.28885	0.540033	0.113487
GWO	148.026	195.477	0.297	9.2332	0.5418	0.11276
AHA	148.51	195.981	0.378	9.2332	0.5418	0.11276
CSA	148.349	195.285	0.302	9.2332	0.5418	0.11276
DBO	156.963	200.104	0.34	8.93142	0.533133	0.0965659
OTSU	0	0	0.007	0	0	0
