# Supplementary material for: Advancing image segmentation with DBO-Otsu: Addressing rubber tree diseases through enhanced threshold techniques
Source: PLoS One. 2024 Mar 21;19(3):e0297284. doi: 10.1371/journal.pone.0297284 (PMC10956860; doi:10.1371/journal.pone.0297284)
Supplement: S8 Data — (ZIP) [file pone.0297284.s008.zip › Level 4 processed Sample/processed_11/optimization_results.xlsx]

## Sheet: Sheet1
Algorithm	ScarThreshold	LatexThreshold	Time	PSNR	FSIM	SSIM
SSA	172.736	195.549	0.45	11.4339	0.472029	0.0827882
WOA	171.003	195.886	0.303	11.4772	0.476051	0.0845992
WSO	171.139	193.474	0.288	11.3887	0.465049	0.0810428
GWO	172.18	195.531	0.304	11.4339	0.472029	0.0827882
AHA	172.683	195.385	0.364	11.4339	0.472029	0.0827882
CSA	172.551	195.754	0.298	11.4339	0.472029	0.0827882
DBO	174.462	196.9	0.358	11.2975	0.459593	0.0777315
OTSU	0	0	0.004	0	0	0
