# Supplementary material for: Advancing image segmentation with DBO-Otsu: Addressing rubber tree diseases through enhanced threshold techniques
Source: PLoS One. 2024 Mar 21;19(3):e0297284. doi: 10.1371/journal.pone.0297284 (PMC10956860; doi:10.1371/journal.pone.0297284)
Supplement: S8 Data — (ZIP) [file pone.0297284.s008.zip › Level 4 processed Sample/processed_12/optimization_results.xlsx]

## Sheet: Sheet1
Algorithm	ScarThreshold	LatexThreshold	Time	PSNR	FSIM	SSIM
SSA	155.585	207.868	0.44	8.28902	0.557163	0.0948989
WOA	149.069	203.542	0.293	15.1759	0.590534	0.55052
WSO	154.299	202.541	0.283	8.33355	0.558486	0.100173
GWO	157.716	205.892	0.3	8.22499	0.556169	0.0933587
AHA	155.223	207.623	0.332	8.28902	0.557163	0.0948989
CSA	155.304	207.549	0.297	8.28902	0.557163	0.0948989
DBO	152.389	204.033	0.335	8.364	0.557133	0.100183
OTSU	0	0	0.009	0	0	0
