# Supplementary material for: Advancing image segmentation with DBO-Otsu: Addressing rubber tree diseases through enhanced threshold techniques
Source: PLoS One. 2024 Mar 21;19(3):e0297284. doi: 10.1371/journal.pone.0297284 (PMC10956860; doi:10.1371/journal.pone.0297284)
Supplement: S8 Data — (ZIP) [file pone.0297284.s008.zip › Level 4 processed Sample/processed_13/optimization_results.xlsx]

## Sheet: Sheet1
Algorithm	ScarThreshold	LatexThreshold	Time	PSNR	FSIM	SSIM
SSA	166.593	197.513	0.458	12.8774	0.516586	0.0911681
WOA	166.444	197.955	0.304	12.8774	0.516586	0.0911681
WSO	161.133	194.813	0.285	13.0165	0.530163	0.0952603
GWO	166.616	197.378	0.295	12.8774	0.516586	0.0911681
AHA	166.917	197.561	0.333	12.8774	0.516586	0.0911681
CSA	166.023	197.725	0.3	12.8774	0.516586	0.0911681
DBO	166.841	197.141	0.336	12.8774	0.516586	0.0911681
OTSU	0	0	0.01	0	0	0
