# Supplementary material for: Advancing image segmentation with DBO-Otsu: Addressing rubber tree diseases through enhanced threshold techniques
Source: PLoS One. 2024 Mar 21;19(3):e0297284. doi: 10.1371/journal.pone.0297284 (PMC10956860; doi:10.1371/journal.pone.0297284)
Supplement: S8 Data — (ZIP) [file pone.0297284.s008.zip › Level 4 processed Sample/processed_16/optimization_results.xlsx]

## Sheet: Sheet1
Algorithm	ScarThreshold	LatexThreshold	Time	PSNR	FSIM	SSIM
SSA	138.798	178.22	0.464	10.647	0.525911	0.148683
WOA	138.555	179.827	0.305	10.6571	0.527163	0.148919
WSO	137.847	178.458	0.295	10.5074	0.511351	0.140382
GWO	138.145	178.382	0.299	10.647	0.525911	0.148683
AHA	138.144	178.824	0.33	10.647	0.525911	0.148683
CSA	138.094	178.781	0.291	10.647	0.525911	0.148683
DBO	148.792	256	0.358	10.5159	0.520134	0.137011
OTSU	0	0	0.003	0	0	0
