# Supplementary material for: Advancing image segmentation with DBO-Otsu: Addressing rubber tree diseases through enhanced threshold techniques
Source: PLoS One. 2024 Mar 21;19(3):e0297284. doi: 10.1371/journal.pone.0297284 (PMC10956860; doi:10.1371/journal.pone.0297284)
Supplement: S8 Data — (ZIP) [file pone.0297284.s008.zip › Level 4 processed Sample/processed_18/optimization_results.xlsx]

## Sheet: Sheet1
Algorithm	ScarThreshold	LatexThreshold	Time	PSNR	FSIM	SSIM
SSA	175.944	195.789	0.449	12.0896	0.452962	0.183295
WOA	173.183	194.464	0.36	12.176	0.456969	0.186198
WSO	173.236	194.747	0.35	12.1695	0.455403	0.185666
GWO	173.279	194.024	0.858	12.176	0.456969	0.186198
AHA	173.695	194.396	0.652	12.176	0.456969	0.186198
CSA	175.533	195.915	0.357	12.0896	0.452962	0.183295
DBO	175.792	196.582	0.413	12.0725	0.451876	0.183159
OTSU	0	0	0.002	0	0	0
