# Supplementary material for: Advancing image segmentation with DBO-Otsu: Addressing rubber tree diseases through enhanced threshold techniques
Source: PLoS One. 2024 Mar 21;19(3):e0297284. doi: 10.1371/journal.pone.0297284 (PMC10956860; doi:10.1371/journal.pone.0297284)
Supplement: S8 Data — (ZIP) [file pone.0297284.s008.zip › Level 4 processed Sample/processed_19/optimization_results.xlsx]

## Sheet: Sheet1
Algorithm	ScarThreshold	LatexThreshold	Time	PSNR	FSIM	SSIM
SSA	171.451	193.768	0.45	11.4444	0.444172	0.0747683
WOA	171.353	193.052	0.357	11.3752	0.432095	0.0711921
WSO	166.091	195.599	0.338	11.4923	0.440329	0.076701
GWO	171.309	193.856	0.931	11.4444	0.444172	0.0747683
AHA	171.894	193.198	0.596	11.4444	0.444172	0.0747683
CSA	168.816	193.906	0.366	11.519	0.452194	0.0783595
DBO	166.69	193.808	0.462	11.5444	0.452779	0.0793712
OTSU	0	0	0.002	0	0	0
