# Supplementary material for: Advancing image segmentation with DBO-Otsu: Addressing rubber tree diseases through enhanced threshold techniques
Source: PLoS One. 2024 Mar 21;19(3):e0297284. doi: 10.1371/journal.pone.0297284 (PMC10956860; doi:10.1371/journal.pone.0297284)
Supplement: S8 Data — (ZIP) [file pone.0297284.s008.zip › Level 4 processed Sample/processed_2/optimization_results.xlsx]

## Sheet: Sheet1
Algorithm	ScarThreshold	LatexThreshold	Time	PSNR	FSIM	SSIM
SSA	183.156	212.982	0.461	6.6433	0.553398	0.0611095
WOA	183.166	212.827	0.875	6.6433	0.553398	0.0611095
WSO	186.097	215.154	0.522	6.64402	0.562287	0.0606494
GWO	185.333	213.83	0.361	6.63178	0.554379	0.0600108
AHA	183.656	212.571	0.38	6.6433	0.553398	0.0611095
CSA	183.34	212.109	0.338	6.6433	0.553398	0.0611095
DBO	186.949	214.316	0.393	6.61397	0.55131	0.0584533
OTSU	0	0	0.002	0	0	0
