# Supplementary material for: Advancing image segmentation with DBO-Otsu: Addressing rubber tree diseases through enhanced threshold techniques
Source: PLoS One. 2024 Mar 21;19(3):e0297284. doi: 10.1371/journal.pone.0297284 (PMC10956860; doi:10.1371/journal.pone.0297284)
Supplement: S8 Data — (ZIP) [file pone.0297284.s008.zip › Level 4 processed Sample/processed_20/optimization_results.xlsx]

## Sheet: Sheet1
Algorithm	ScarThreshold	LatexThreshold	Time	PSNR	FSIM	SSIM
SSA	197.431	209.535	0.601	6.12498	0.60167	0.0413129
WOA	182.735	208.647	0.4	11.7224	0.613376	0.562652
WSO	193.535	213.541	0.871	6.12879	0.606108	0.0455658
GWO	197.039	209.767	0.491	6.12498	0.60167	0.0413129
AHA	197.411	209.784	0.405	6.12498	0.60167	0.0413129
CSA	197.033	209.675	0.361	6.12498	0.60167	0.0413129
DBO	181.209	208.615	0.464	7.25647	0.641461	0.133997
OTSU	0	0	0.002	0	0	0
