# Supplementary material for: Advancing image segmentation with DBO-Otsu: Addressing rubber tree diseases through enhanced threshold techniques
Source: PLoS One. 2024 Mar 21;19(3):e0297284. doi: 10.1371/journal.pone.0297284 (PMC10956860; doi:10.1371/journal.pone.0297284)
Supplement: S9 Data — (ZIP) [file pone.0297284.s009.zip]

Archive with 22 entries (22 files):
- Level 5 Original Sample/5-1.jpg
- Level 5 Original Sample/5-1.png
- Level 5 Original Sample/5-144-20140528-0298.JPG
- Level 5 Original Sample/5-2.jpg
- Level 5 Original Sample/5-2.png
- Level 5 Original Sample/5-3.jpg
- Level 5 Original Sample/5-3.png
- Level 5 Original Sample/5-33701-198-20140512-0010.JPG
- Level 5 Original Sample/5-33701-199-20140512-0008.JPG
- Level 5 Original Sample/5-33701-201-20140512-0006.JPG
- Level 5 Original Sample/5-33701-297-20140512-0028.JPG
- Level 5 Original Sample/5-33702-042-20140512-0044.JPG
- Level 5 Original Sample/5-33702-061-20140512-0053.JPG
- Level 5 Original Sample/5-4.jpg
- Level 5 Original Sample/5-4.png
- Level 5 Original Sample/5-422-20140528-0870.JPG
- Level 5 Original Sample/5-60101-093-20140929-0185.JPG
- Level 5 Original Sample/5-61601-354-20151201-354.JPG
- Level 5 Original Sample/5-61602-050-20150803-050.JPG
- Level 5 Original Sample/5-61602-241-20140818-0169.JPG
- Level 5 Original Sample/5-61603-360-20140708-0236.JPG
- Level 5 Original Sample/5-62001-367-20140609-0510.JPG
