# Supplementary material for: Advancing image segmentation with DBO-Otsu: Addressing rubber tree diseases through enhanced threshold techniques
Source: PLoS One. 2024 Mar 21;19(3):e0297284. doi: 10.1371/journal.pone.0297284 (PMC10956860; doi:10.1371/journal.pone.0297284)
Supplement: S10 Data — (ZIP) [file pone.0297284.s010.zip]

Archive with 376 entries (324 files):
- Level 5 processed Sample/iteration/
- Level 5 processed Sample/iteration/12.jpg_iteration.png
- Level 5 processed Sample/iteration/14.jpg_iteration.png
- Level 5 processed Sample/iteration/16.jpg_iteration.png
- Level 5 processed Sample/iteration/17.jpg_iteration.png
- Level 5 processed Sample/iteration/18.jpg_iteration.png
- Level 5 processed Sample/iteration/19.jpg_iteration.png
- Level 5 processed Sample/iteration/21.jpg_iteration.png
- Level 5 processed Sample/iteration/22.jpg_iteration.png
- Level 5 processed Sample/iteration/23.jpg_iteration.png
- Level 5 processed Sample/iteration/24.jpg_iteration.png
- Level 5 processed Sample/iteration/3.jpg_iteration.png
- Level 5 processed Sample/iteration/4.jpg_iteration.png
- Level 5 processed Sample/iteration/5.jpg_iteration.png
- Level 5 processed Sample/iteration/6.jpg_iteration.png
- Level 5 processed Sample/iteration/7.jpg_iteration.png
- Level 5 processed Sample/iteration/8.jpg_iteration.png
- Level 5 processed Sample/iteration/9.jpg_iteration.png
- Level 5 processed Sample/latex_scar_pixel_counts.xlsx
- Level 5 processed Sample/processed_12/
- Level 5 processed Sample/processed_12/latex/
- Level 5 processed Sample/processed_12/latex/AHA_latex.jpg
- Level 5 processed Sample/processed_12/latex/CSA_latex.jpg
- Level 5 processed Sample/processed_12/latex/DBO_latex.jpg
- Level 5 processed Sample/processed_12/latex/GWO_latex.jpg
- Level 5 processed Sample/processed_12/latex/OTSU_latex.jpg
- Level 5 processed Sample/processed_12/latex/SSA_latex.jpg
- Level 5 processed Sample/processed_12/latex/WOA_latex.jpg
- Level 5 processed Sample/processed_12/latex/WSO_latex.jpg
- Level 5 processed Sample/processed_12/optimization_results.xlsx
- Level 5 processed Sample/processed_12/original_image.jpg
- Level 5 processed Sample/processed_12/scar/
- Level 5 processed Sample/processed_12/scar/AHA_scar.jpg
- Level 5 processed Sample/processed_12/scar/CSA_scar.jpg
- Level 5 processed Sample/processed_12/scar/DBO_scar.jpg
- Level 5 processed Sample/processed_12/scar/GWO_scar.jpg
- Level 5 processed Sample/processed_12/scar/OTSU_scar.jpg
- Level 5 processed Sample/processed_12/scar/SSA_scar.jpg
- Level 5 processed Sample/processed_12/scar/WOA_scar.jpg
- Level 5 processed Sample/processed_12/scar/WSO_scar.jpg
- Level 5 processed Sample/processed_14/
- Level 5 processed Sample/processed_14/latex/
- Level 5 processed Sample/processed_14/latex/AHA_latex.jpg
- Level 5 processed Sample/processed_14/latex/CSA_latex.jpg
- Level 5 processed Sample/processed_14/latex/DBO_latex.jpg
- Level 5 processed Sample/processed_14/latex/GWO_latex.jpg
- Level 5 processed Sample/processed_14/latex/OTSU_latex.jpg
- Level 5 processed Sample/processed_14/latex/SSA_latex.jpg
- Level 5 processed Sample/processed_14/latex/WOA_latex.jpg
- Level 5 processed Sample/processed_14/latex/WSO_latex.jpg
- Level 5 processed Sample/processed_14/optimization_results.xlsx
- Level 5 processed Sample/processed_14/original_image.jpg
- Level 5 processed Sample/processed_14/scar/
- Level 5 processed Sample/processed_14/scar/AHA_scar.jpg
- Level 5 processed Sample/processed_14/scar/CSA_scar.jpg
- Level 5 processed Sample/processed_14/scar/DBO_scar.jpg
- Level 5 processed Sample/processed_14/scar/GWO_scar.jpg
- Level 5 processed Sample/processed_14/scar/OTSU_scar.jpg
- Level 5 processed Sample/processed_14/scar/SSA_scar.jpg
- Level 5 processed Sample/processed_14/scar/WOA_scar.jpg
- Level 5 processed Sample/processed_14/scar/WSO_scar.jpg
- Level 5 processed Sample/processed_16/
- Level 5 processed Sample/processed_16/latex/
- Level 5 processed Sample/processed_16/latex/AHA_latex.jpg
- Level 5 processed Sample/processed_16/latex/CSA_latex.jpg
- Level 5 processed Sample/processed_16/latex/DBO_latex.jpg
- Level 5 processed Sample/processed_16/latex/GWO_latex.jpg
- Level 5 processed Sample/processed_16/latex/OTSU_latex.jpg
- Level 5 processed Sample/processed_16/latex/SSA_latex.jpg
- Level 5 processed Sample/processed_16/latex/WOA_latex.jpg
- Level 5 processed Sample/processed_16/latex/WSO_latex.jpg
- Level 5 processed Sample/processed_16/optimization_results.xlsx
- Level 5 processed Sample/processed_16/original_image.jpg
- Level 5 processed Sample/processed_16/scar/
- Level 5 processed Sample/processed_16/scar/AHA_scar.jpg
- Level 5 processed Sample/processed_16/scar/CSA_scar.jpg
- Level 5 processed Sample/processed_16/scar/DBO_scar.jpg
- Level 5 processed Sample/processed_16/scar/GWO_scar.jpg
- Level 5 processed Sample/processed_16/scar/OTSU_scar.jpg
- Level 5 processed Sample/processed_16/scar/SSA_scar.jpg
- Level 5 processed Sample/processed_16/scar/WOA_scar.jpg
- Level 5 processed Sample/processed_16/scar/WSO_scar.jpg
- Level 5 processed Sample/processed_17/
- Level 5 processed Sample/processed_17/latex/
- Level 5 processed Sample/processed_17/latex/AHA_latex.jpg
- Level 5 processed Sample/processed_17/latex/CSA_latex.jpg
- Level 5 processed Sample/processed_17/latex/DBO_latex.jpg
- Level 5 processed Sample/processed_17/latex/GWO_latex.jpg
- Level 5 processed Sample/processed_17/latex/OTSU_latex.jpg
- Level 5 processed Sample/processed_17/latex/SSA_latex.jpg
- Level 5 processed Sample/processed_17/latex/WOA_latex.jpg
- Level 5 processed Sample/processed_17/latex/WSO_latex.jpg
- Level 5 processed Sample/processed_17/optimization_results.xlsx
- Level 5 processed Sample/processed_17/original_image.jpg
- Level 5 processed Sample/processed_17/scar/
- Level 5 processed Sample/processed_17/scar/AHA_scar.jpg
- Level 5 processed Sample/processed_17/scar/CSA_scar.jpg
- Level 5 processed Sample/processed_17/scar/DBO_scar.jpg
- Level 5 processed Sample/processed_17/scar/GWO_scar.jpg
- Level 5 processed Sample/processed_17/scar/OTSU_scar.jpg
- Level 5 processed Sample/processed_17/scar/SSA_scar.jpg
- Level 5 processed Sample/processed_17/scar/WOA_scar.jpg
- Level 5 processed Sample/processed_17/scar/WSO_scar.jpg
- Level 5 processed Sample/processed_18/
- Level 5 processed Sample/processed_18/latex/
- Level 5 processed Sample/processed_18/latex/AHA_latex.jpg
- Level 5 processed Sample/processed_18/latex/CSA_latex.jpg
- Level 5 processed Sample/processed_18/latex/DBO_latex.jpg
- Level 5 processed Sample/processed_18/latex/GWO_latex.jpg
- Level 5 processed Sample/processed_18/latex/OTSU_latex.jpg
- Level 5 processed Sample/processed_18/latex/SSA_latex.jpg
- Level 5 processed Sample/processed_18/latex/WOA_latex.jpg
- Level 5 processed Sample/processed_18/latex/WSO_latex.jpg
- Level 5 processed Sample/processed_18/optimization_results.xlsx
- Level 5 processed Sample/processed_18/original_image.jpg
- Level 5 processed Sample/processed_18/scar/
- Level 5 processed Sample/processed_18/scar/AHA_scar.jpg
- Level 5 processed Sample/processed_18/scar/CSA_scar.jpg
- Level 5 processed Sample/processed_18/scar/DBO_scar.jpg
- Level 5 processed Sample/processed_18/scar/GWO_scar.jpg
- Level 5 processed Sample/processed_18/scar/OTSU_scar.jpg
- Level 5 processed Sample/processed_18/scar/SSA_scar.jpg
- Level 5 processed Sample/processed_18/scar/WOA_scar.jpg
- Level 5 processed Sample/processed_18/scar/WSO_scar.jpg
- Level 5 processed Sample/processed_19/
- Level 5 processed Sample/processed_19/latex/
- Level 5 processed Sample/processed_19/latex/AHA_latex.jpg
- Level 5 processed Sample/processed_19/latex/CSA_latex.jpg
- Level 5 processed Sample/processed_19/latex/DBO_latex.jpg
- Level 5 processed Sample/processed_19/latex/GWO_latex.jpg
- Level 5 processed Sample/processed_19/latex/OTSU_latex.jpg
- Level 5 processed Sample/processed_19/latex/SSA_latex.jpg
- Level 5 processed Sample/processed_19/latex/WOA_latex.jpg
- Level 5 processed Sample/processed_19/latex/WSO_latex.jpg
- Level 5 processed Sample/processed_19/optimization_results.xlsx
- Level 5 processed Sample/processed_19/original_image.jpg
- Level 5 processed Sample/processed_19/scar/
- Level 5 processed Sample/processed_19/scar/AHA_scar.jpg
- Level 5 processed Sample/processed_19/scar/CSA_scar.jpg
- Level 5 processed Sample/processed_19/scar/DBO_scar.jpg
- Level 5 processed Sample/processed_19/scar/GWO_scar.jpg
- Level 5 processed Sample/processed_19/scar/OTSU_scar.jpg
- Level 5 processed Sample/processed_19/scar/SSA_scar.jpg
- Level 5 processed Sample/processed_19/scar/WOA_scar.jpg
- Level 5 processed Sample/processed_19/scar/WSO_scar.jpg
- Level 5 processed Sample/processed_21/
- Level 5 processed Sample/processed_21/latex/
- Level 5 processed Sample/processed_21/latex/AHA_latex.jpg
- Level 5 processed Sample/processed_21/latex/CSA_latex.jpg
- Level 5 processed Sample/processed_21/latex/DBO_latex.jpg
- Level 5 processed Sample/processed_21/latex/GWO_latex.jpg
- Level 5 processed Sample/processed_21/latex/OTSU_latex.jpg
- Level 5 processed Sample/processed_21/latex/SSA_latex.jpg
- Level 5 processed Sample/processed_21/latex/WOA_latex.jpg
- Level 5 processed Sample/processed_21/latex/WSO_latex.jpg
- Level 5 processed Sample/processed_21/optimization_results.xlsx
- Level 5 processed Sample/processed_21/original_image.jpg
- Level 5 processed Sample/processed_21/scar/
- Level 5 processed Sample/processed_21/scar/AHA_scar.jpg
- Level 5 processed Sample/processed_21/scar/CSA_scar.jpg
- Level 5 processed Sample/processed_21/scar/DBO_scar.jpg
- Level 5 processed Sample/processed_21/scar/GWO_scar.jpg
- Level 5 processed Sample/processed_21/scar/OTSU_scar.jpg
- Level 5 processed Sample/processed_21/scar/SSA_scar.jpg
- Level 5 processed Sample/processed_21/scar/WOA_scar.jpg
- Level 5 processed Sample/processed_21/scar/WSO_scar.jpg
- Level 5 processed Sample/processed_22/
- Level 5 processed Sample/processed_22/latex/
- Level 5 processed Sample/processed_22/latex/AHA_latex.jpg
- Level 5 processed Sample/processed_22/latex/CSA_latex.jpg
- Level 5 processed Sample/processed_22/latex/DBO_latex.jpg
- Level 5 processed Sample/processed_22/latex/GWO_latex.jpg
- Level 5 processed Sample/processed_22/latex/OTSU_latex.jpg
- Level 5 processed Sample/processed_22/latex/SSA_latex.jpg
- Level 5 processed Sample/processed_22/latex/WOA_latex.jpg
- Level 5 processed Sample/processed_22/latex/WSO_latex.jpg
- Level 5 processed Sample/processed_22/optimization_results.xlsx
- Level 5 processed Sample/processed_22/original_image.jpg
- Level 5 processed Sample/processed_22/scar/
- Level 5 processed Sample/processed_22/scar/AHA_scar.jpg
- Level 5 processed Sample/processed_22/scar/CSA_scar.jpg
- Level 5 processed Sample/processed_22/scar/DBO_scar.jpg
- Level 5 processed Sample/processed_22/scar/GWO_scar.jpg
- Level 5 processed Sample/processed_22/scar/OTSU_scar.jpg
- Level 5 processed Sample/processed_22/scar/SSA_scar.jpg
- Level 5 processed Sample/processed_22/scar/WOA_scar.jpg
- Level 5 processed Sample/processed_22/scar/WSO_scar.jpg
- Level 5 processed Sample/processed_23/
- Level 5 processed Sample/processed_23/latex/
- Level 5 processed Sample/processed_23/latex/AHA_latex.jpg
- Level 5 processed Sample/processed_23/latex/CSA_latex.jpg
- Level 5 processed Sample/processed_23/latex/DBO_latex.jpg
- Level 5 processed Sample/processed_23/latex/GWO_latex.jpg
- Level 5 processed Sample/processed_23/latex/OTSU_latex.jpg
- Level 5 processed Sample/processed_23/latex/SSA_latex.jpg
- Level 5 processed Sample/processed_23/latex/WOA_latex.jpg
- Level 5 processed Sample/processed_23/latex/WSO_latex.jpg
- Level 5 processed Sample/processed_23/optimization_results.xlsx
- Level 5 processed Sample/processed_23/original_image.jpg
- Level 5 processed Sample/processed_23/scar/
- Level 5 processed Sample/processed_23/scar/AHA_scar.jpg
- Level 5 processed Sample/processed_23/scar/CSA_scar.jpg
- Level 5 processed Sample/processed_23/scar/DBO_scar.jpg
- Level 5 processed Sample/processed_23/scar/GWO_scar.jpg
- Level 5 processed Sample/processed_23/scar/OTSU_scar.jpg
- Level 5 processed Sample/processed_23/scar/SSA_scar.jpg
- Level 5 processed Sample/processed_23/scar/WOA_scar.jpg
- Level 5 processed Sample/processed_23/scar/WSO_scar.jpg
- Level 5 processed Sample/processed_24/
- Level 5 processed Sample/processed_24/latex/
- Level 5 processed Sample/processed_24/latex/AHA_latex.jpg
- Level 5 processed Sample/processed_24/latex/CSA_latex.jpg
- Level 5 processed Sample/processed_24/latex/DBO_latex.jpg
- Level 5 processed Sample/processed_24/latex/GWO_latex.jpg
- Level 5 processed Sample/processed_24/latex/OTSU_latex.jpg
- Level 5 processed Sample/processed_24/latex/SSA_latex.jpg
- Level 5 processed Sample/processed_24/latex/WOA_latex.jpg
- Level 5 processed Sample/processed_24/latex/WSO_latex.jpg
- Level 5 processed Sample/processed_24/optimization_results.xlsx
- Level 5 processed Sample/processed_24/original_image.jpg
- Level 5 processed Sample/processed_24/scar/
- Level 5 processed Sample/processed_24/scar/AHA_scar.jpg
- Level 5 processed Sample/processed_24/scar/CSA_scar.jpg
- Level 5 processed Sample/processed_24/scar/DBO_scar.jpg
- Level 5 processed Sample/processed_24/scar/GWO_scar.jpg
- Level 5 processed Sample/processed_24/scar/OTSU_scar.jpg
- Level 5 processed Sample/processed_24/scar/SSA_scar.jpg
- Level 5 processed Sample/processed_24/scar/WOA_scar.jpg
- Level 5 processed Sample/processed_24/scar/WSO_scar.jpg
- Level 5 processed Sample/processed_3/
- Level 5 processed Sample/processed_3/latex/
- Level 5 processed Sample/processed_3/latex/AHA_latex.jpg
- Level 5 processed Sample/processed_3/latex/CSA_latex.jpg
- Level 5 processed Sample/processed_3/latex/DBO_latex.jpg
- Level 5 processed Sample/processed_3/latex/GWO_latex.jpg
- Level 5 processed Sample/processed_3/latex/OTSU_latex.jpg
- Level 5 processed Sample/processed_3/latex/SSA_latex.jpg
- Level 5 processed Sample/processed_3/latex/WOA_latex.jpg
- Level 5 processed Sample/processed_3/latex/WSO_latex.jpg
- Level 5 processed Sample/processed_3/optimization_results.xlsx
- Level 5 processed Sample/processed_3/original_image.jpg
- Level 5 processed Sample/processed_3/scar/
- Level 5 processed Sample/processed_3/scar/AHA_scar.jpg
- Level 5 processed Sample/processed_3/scar/CSA_scar.jpg
- Level 5 processed Sample/processed_3/scar/DBO_scar.jpg
- Level 5 processed Sample/processed_3/scar/GWO_scar.jpg
- Level 5 processed Sample/processed_3/scar/OTSU_scar.jpg
- Level 5 processed Sample/processed_3/scar/SSA_scar.jpg
- Level 5 processed Sample/processed_3/scar/WOA_scar.jpg
- Level 5 processed Sample/processed_3/scar/WSO_scar.jpg
- Level 5 processed Sample/processed_4/
- Level 5 processed Sample/processed_4/latex/
- Level 5 processed Sample/processed_4/latex/AHA_latex.jpg
- Level 5 processed Sample/processed_4/latex/CSA_latex.jpg
- Level 5 processed Sample/processed_4/latex/DBO_latex.jpg
- Level 5 processed Sample/processed_4/latex/GWO_latex.jpg
- Level 5 processed Sample/processed_4/latex/OTSU_latex.jpg
- Level 5 processed Sample/processed_4/latex/SSA_latex.jpg
- Level 5 processed Sample/processed_4/latex/WOA_latex.jpg
- Level 5 processed Sample/processed_4/latex/WSO_latex.jpg
- Level 5 processed Sample/processed_4/optimization_results.xlsx
- Level 5 processed Sample/processed_4/original_image.jpg
- Level 5 processed Sample/processed_4/scar/
- Level 5 processed Sample/processed_4/scar/AHA_scar.jpg
- Level 5 processed Sample/processed_4/scar/CSA_scar.jpg
- Level 5 processed Sample/processed_4/scar/DBO_scar.jpg
- Level 5 processed Sample/processed_4/scar/GWO_scar.jpg
- Level 5 processed Sample/processed_4/scar/OTSU_scar.jpg
- Level 5 processed Sample/processed_4/scar/SSA_scar.jpg
- Level 5 processed Sample/processed_4/scar/WOA_scar.jpg
- Level 5 processed Sample/processed_4/scar/WSO_scar.jpg
- Level 5 processed Sample/processed_5/
- Level 5 processed Sample/processed_5/latex/
- Level 5 processed Sample/processed_5/latex/AHA_latex.jpg
- Level 5 processed Sample/processed_5/latex/CSA_latex.jpg
- Level 5 processed Sample/processed_5/latex/DBO_latex.jpg
- Level 5 processed Sample/processed_5/latex/GWO_latex.jpg
- Level 5 processed Sample/processed_5/latex/OTSU_latex.jpg
- Level 5 processed Sample/processed_5/latex/SSA_latex.jpg
- Level 5 processed Sample/processed_5/latex/WOA_latex.jpg
- Level 5 processed Sample/processed_5/latex/WSO_latex.jpg
- Level 5 processed Sample/processed_5/optimization_results.xlsx
- Level 5 processed Sample/processed_5/original_image.jpg
- Level 5 processed Sample/processed_5/scar/
- Level 5 processed Sample/processed_5/scar/AHA_scar.jpg
- Level 5 processed Sample/processed_5/scar/CSA_scar.jpg
- Level 5 processed Sample/processed_5/scar/DBO_scar.jpg
- Level 5 processed Sample/processed_5/scar/GWO_scar.jpg
- Level 5 processed Sample/processed_5/scar/OTSU_scar.jpg
- Level 5 processed Sample/processed_5/scar/SSA_scar.jpg
- Level 5 processed Sample/processed_5/scar/WOA_scar.jpg
- Level 5 processed Sample/processed_5/scar/WSO_scar.jpg
- Level 5 processed Sample/processed_6/
- Level 5 processed Sample/processed_6/latex/
- Level 5 processed Sample/processed_6/latex/AHA_latex.jpg
- Level 5 processed Sample/processed_6/latex/CSA_latex.jpg
- Level 5 processed Sample/processed_6/latex/DBO_latex.jpg
- Level 5 processed Sample/processed_6/latex/GWO_latex.jpg
- Level 5 processed Sample/processed_6/latex/OTSU_latex.jpg
- Level 5 processed Sample/processed_6/latex/SSA_latex.jpg
[truncated: 76 more entries]
