# Supplementary material for: Advancing image segmentation with DBO-Otsu: Addressing rubber tree diseases through enhanced threshold techniques
Source: PLoS One. 2024 Mar 21;19(3):e0297284. doi: 10.1371/journal.pone.0297284 (PMC10956860; doi:10.1371/journal.pone.0297284)
Supplement: S10 Data — (ZIP) [file pone.0297284.s010.zip › Level 5 processed Sample/latex_scar_pixel_counts.xlsx]

## Sheet: Sheet1
Image Number	Latex White Pixel Count	Scar White Pixel Count	Area Ratio	Disease Level
12	113	245582	0.000460131	5
14	1986	24380	0.0814602	5
16	126	12723	0.00990332	5
17	128	9183	0.0139388	5
18	189	412668	0.000457995	5
19	11676	275382	0.0423993	5
21	17873	315117	0.0567186	5
22	14408	509805	0.0282618	5
23	6000	298411	0.0201065	5
24	85799	219152	0.391505	2
3	0	25004	0	5
4	0	24321	0	5
5	346	374614	0.000923617	5
6	0	29926	0	5
7	0	10542	0	5
8	1986	33033	0.0601217	5
9	1762	6401	0.275269	3
