# Supplementary material for: Advancing image segmentation with DBO-Otsu: Addressing rubber tree diseases through enhanced threshold techniques
Source: PLoS One. 2024 Mar 21;19(3):e0297284. doi: 10.1371/journal.pone.0297284 (PMC10956860; doi:10.1371/journal.pone.0297284)
Supplement: S10 Data — (ZIP) [file pone.0297284.s010.zip › Level 5 processed Sample/processed_12/optimization_results.xlsx]

## Sheet: Sheet1
Algorithm	ScarThreshold	LatexThreshold	Time
SSA	125.681	142.56	0.55
WOA	125.236	143.854	0.453
WSO	127.763	174.241	0.328
GWO	125.71	141.667	0.358
AHA	125.98	142.576	0.366
CSA	125.161	142.577	0.294
DBO	125.215	142.731	0.332
OTSU	0	0	0.002
