# Supplementary material for: Advancing image segmentation with DBO-Otsu: Addressing rubber tree diseases through enhanced threshold techniques
Source: PLoS One. 2024 Mar 21;19(3):e0297284. doi: 10.1371/journal.pone.0297284 (PMC10956860; doi:10.1371/journal.pone.0297284)
Supplement: S10 Data — (ZIP) [file pone.0297284.s010.zip › Level 5 processed Sample/processed_14/optimization_results.xlsx]

## Sheet: Sheet1
Algorithm	ScarThreshold	LatexThreshold	Time
SSA	185.677	210.478	0.53
WOA	174.655	209.887	0.323
WSO	188.646	210.044	0.316
GWO	185.419	210.796	0.403
AHA	188.253	211.736	0.46
CSA	185.391	211.049	0.314
DBO	182.866	209.449	0.389
OTSU	0	0	0.001
