# Supplementary material for: Advancing image segmentation with DBO-Otsu: Addressing rubber tree diseases through enhanced threshold techniques
Source: PLoS One. 2024 Mar 21;19(3):e0297284. doi: 10.1371/journal.pone.0297284 (PMC10956860; doi:10.1371/journal.pone.0297284)
Supplement: S10 Data — (ZIP) [file pone.0297284.s010.zip › Level 5 processed Sample/processed_16/optimization_results.xlsx]

## Sheet: Sheet1
Algorithm	ScarThreshold	LatexThreshold	Time
SSA	138.479	178.932	0.443
WOA	138.805	179.888	0.508
WSO	135.068	180.453	0.757
GWO	138.3	178.442	0.369
AHA	138.974	178.083	0.398
CSA	138.74	178.612	0.334
DBO	140.21	183.148	0.363
OTSU	0	0	0.002
