# Supplementary material for: Advancing image segmentation with DBO-Otsu: Addressing rubber tree diseases through enhanced threshold techniques
Source: PLoS One. 2024 Mar 21;19(3):e0297284. doi: 10.1371/journal.pone.0297284 (PMC10956860; doi:10.1371/journal.pone.0297284)
Supplement: S10 Data — (ZIP) [file pone.0297284.s010.zip › Level 5 processed Sample/processed_17/optimization_results.xlsx]

## Sheet: Sheet1
Algorithm	ScarThreshold	LatexThreshold	Time
SSA	143.237	181.508	0.559
WOA	143.517	180.011	0.799
WSO	146.859	184.323	0.579
GWO	143.824	181.595	0.363
AHA	143.507	181.648	0.344
CSA	143.543	181.881	0.32
DBO	152.834	256	0.388
OTSU	0	0	0.002
