# Supplementary material for: Advancing image segmentation with DBO-Otsu: Addressing rubber tree diseases through enhanced threshold techniques
Source: PLoS One. 2024 Mar 21;19(3):e0297284. doi: 10.1371/journal.pone.0297284 (PMC10956860; doi:10.1371/journal.pone.0297284)
Supplement: S10 Data — (ZIP) [file pone.0297284.s010.zip › Level 5 processed Sample/processed_18/optimization_results.xlsx]

## Sheet: Sheet1
Algorithm	ScarThreshold	LatexThreshold	Time
SSA	106.161	153.892	0.424
WOA	107.869	157.657	0.279
WSO	108.341	161.086	0.276
GWO	106.596	153.41	0.287
AHA	106.453	153.619	0.322
CSA	106.344	153.544	0.28
DBO	108.435	161.052	0.316
OTSU	0	0	0.006
