# Supplementary material for: Advancing image segmentation with DBO-Otsu: Addressing rubber tree diseases through enhanced threshold techniques
Source: PLoS One. 2024 Mar 21;19(3):e0297284. doi: 10.1371/journal.pone.0297284 (PMC10956860; doi:10.1371/journal.pone.0297284)
Supplement: S10 Data — (ZIP) [file pone.0297284.s010.zip › Level 5 processed Sample/processed_19/optimization_results.xlsx]

## Sheet: Sheet1
Algorithm	ScarThreshold	LatexThreshold	Time
SSA	161.566	204.638	0.428
WOA	161.351	204.271	0.286
WSO	161.903	206.071	0.282
GWO	161.593	204.766	0.281
AHA	161.936	204.81	0.318
CSA	161.089	204.199	0.287
DBO	163.798	207.346	0.319
OTSU	0	0	0.004
