# Supplementary material for: Advancing image segmentation with DBO-Otsu: Addressing rubber tree diseases through enhanced threshold techniques
Source: PLoS One. 2024 Mar 21;19(3):e0297284. doi: 10.1371/journal.pone.0297284 (PMC10956860; doi:10.1371/journal.pone.0297284)
Supplement: S10 Data — (ZIP) [file pone.0297284.s010.zip › Level 5 processed Sample/processed_21/optimization_results.xlsx]

## Sheet: Sheet1
Algorithm	ScarThreshold	LatexThreshold	Time
SSA	136.945	178.748	0.427
WOA	136.892	178.886	0.289
WSO	142.905	170.854	0.271
GWO	136.218	178.818	0.278
AHA	136.252	178.568	0.305
CSA	136.492	178.44	0.284
DBO	135.597	177.831	0.315
OTSU	0	0	0.006
