# Supplementary material for: Advancing image segmentation with DBO-Otsu: Addressing rubber tree diseases through enhanced threshold techniques
Source: PLoS One. 2024 Mar 21;19(3):e0297284. doi: 10.1371/journal.pone.0297284 (PMC10956860; doi:10.1371/journal.pone.0297284)
Supplement: S10 Data — (ZIP) [file pone.0297284.s010.zip › Level 5 processed Sample/processed_22/optimization_results.xlsx]

## Sheet: Sheet1
Algorithm	ScarThreshold	LatexThreshold	Time
SSA	137.873	174.718	0.438
WOA	137.515	174.538	0.288
WSO	142.714	182.857	0.289
GWO	137.08	174.279	0.297
AHA	137.335	174.345	0.306
CSA	137.719	174.358	0.282
DBO	137.775	174.48	0.32
OTSU	0	0	0.005
