# Supplementary material for: Advancing image segmentation with DBO-Otsu: Addressing rubber tree diseases through enhanced threshold techniques
Source: PLoS One. 2024 Mar 21;19(3):e0297284. doi: 10.1371/journal.pone.0297284 (PMC10956860; doi:10.1371/journal.pone.0297284)
Supplement: S10 Data — (ZIP) [file pone.0297284.s010.zip › Level 5 processed Sample/processed_23/optimization_results.xlsx]

## Sheet: Sheet1
Algorithm	ScarThreshold	LatexThreshold	Time
SSA	136.116	177.834	0.457
WOA	137.544	176.19	0.287
WSO	135.617	174.556	0.293
GWO	133.802	177.059	0.306
AHA	136.561	177.518	0.319
CSA	136.913	177.35	0.3
DBO	129.018	173.829	0.339
OTSU	0	0	0.006
