# Supplementary material for: Advancing image segmentation with DBO-Otsu: Addressing rubber tree diseases through enhanced threshold techniques
Source: PLoS One. 2024 Mar 21;19(3):e0297284. doi: 10.1371/journal.pone.0297284 (PMC10956860; doi:10.1371/journal.pone.0297284)
Supplement: S10 Data — (ZIP) [file pone.0297284.s010.zip › Level 5 processed Sample/processed_24/optimization_results.xlsx]

## Sheet: Sheet1
Algorithm	ScarThreshold	LatexThreshold	Time
SSA	160.226	200.594	0.441
WOA	160.173	200.059	0.286
WSO	165.255	212.88	0.277
GWO	159.835	200.808	0.292
AHA	160.072	200.762	0.321
CSA	160.777	200.748	0.296
DBO	174.365	256	0.327
OTSU	0	0	0.005
