# Supplementary material for: Advancing image segmentation with DBO-Otsu: Addressing rubber tree diseases through enhanced threshold techniques
Source: PLoS One. 2024 Mar 21;19(3):e0297284. doi: 10.1371/journal.pone.0297284 (PMC10956860; doi:10.1371/journal.pone.0297284)
Supplement: S1 File — (ZIP) [file pone.0297284.s011.zip]

Archive with 60 entries (59 files):
- The first-time code and data/1-2.jpg
- The first-time code and data/1-3.jpg
- The first-time code and data/1-4.png
- The first-time code and data/1-5.jpg
- The first-time code and data/1-6.jpg
- The first-time code and data/2-2.jpg
- The first-time code and data/3-1.jpg
- The first-time code and data/3-2.jpg
- The first-time code and data/3-6.jpg
- The first-time code and data/3-7.jpg
- The first-time code and data/3-8.jpg
- The first-time code and data/4-33701-112-20141017-0440.JPG
- The first-time code and data/5-4.jpg
- The first-time code and data/AFT.m
- The first-time code and data/AHA.m
- The first-time code and data/ALO.m
- The first-time code and data/AOA.m
- The first-time code and data/AVOA.m
- The first-time code and data/color_list.mat
- The first-time code and data/CSA.m
- The first-time code and data/DA.m
- The first-time code and data/DBO.m
- The first-time code and data/DMOA.asv
- The first-time code and data/DMOA.m
- The first-time code and data/E_WOA.m
- The first-time code and data/EO.m
- The first-time code and data/FDA.m
- The first-time code and data/FR_FSIMc/
- The first-time code and data/FR_FSIMc/FR_FSIMc.m
- The first-time code and data/FR_FSIMc/FSIMOnA57.mat
- The first-time code and data/FR_FSIMc/FSIMOnCSIQ.mat
- The first-time code and data/FR_FSIMc/FSIMOnIVC.mat
- The first-time code and data/FR_FSIMc/FSIMOnLIVE.mat
- The first-time code and data/FR_FSIMc/FSIMOnMICT.mat
- The first-time code and data/FR_FSIMc/FSIMOnTID2008.mat
- The first-time code and data/FR_FSIMc/readme.txt
- The first-time code and data/FR_FSIMc/TIP_IQA_FSIM.pdf
- The first-time code and data/GA.m
- The first-time code and data/Get_Functions_details.asv
- The first-time code and data/Get_Functions_details.m
- The first-time code and data/GOA.m
- The first-time code and data/grayPSNR.m
- The first-time code and data/GTO.m
- The first-time code and data/GWO.m
- The first-time code and data/IGOA.m
- The first-time code and data/IGWO.m
- The first-time code and data/main.m
- The first-time code and data/MFO.m
- The first-time code and data/MVO.m
- The first-time code and data/NGO.m
- The first-time code and data/POA.m
- The first-time code and data/PSO.m
- The first-time code and data/readme.txt
- The first-time code and data/SA.m
- The first-time code and data/SCA.m
- The first-time code and data/SO.m
- The first-time code and data/SS.m
- The first-time code and data/SSA.m
- The first-time code and data/WOA.m
- The first-time code and data/WSO.m
