# Supplementary material for: Advancing image segmentation with DBO-Otsu: Addressing rubber tree diseases through enhanced threshold techniques
Source: PLoS One. 2024 Mar 21;19(3):e0297284. doi: 10.1371/journal.pone.0297284 (PMC10956860; doi:10.1371/journal.pone.0297284)
Supplement: S1 File — (ZIP) [file pone.0297284.s011.zip › The first-time code and data/AVOA.m]

%秃鹰优化算法
function [Best_vulture1_F,Best_vulture1_X,convergence_curve]=AVOA(pop_size,max_iter,lower_bound,upper_bound,variables_no,fobj)

    % initialize Best_vulture1, Best_vulture2
    Best_vulture1_X=zeros(1,variables_no);
    Best_vulture1_F=inf;
    Best_vulture2_X=zeros(1,variables_no);
    Best_vulture2_F=inf;

    %Initialize the first random population of vultures
    X=initialization(pop_size,variables_no,upper_bound,lower_bound);

    %%  Controlling parameter
    p1=0.6;
    p2=0.4;
    p3=0.6;
    alpha=0.8;
    betha=0.2;
    gamma=2.5;

    %%Main loop
    current_iter=0; % Loop counter

    while current_iter < max_iter
        for i=1:size(X,1)
            % Calculate the fitness of the population
            current_vulture_X = X(i,:);
            current_vulture_F=fobj(current_vulture_X);

            % Update the first best two vultures if needed
            if current_vulture_F<Best_vulture1_F
                Best_vulture1_F=current_vulture_F; % Update the first best bulture
                Best_vulture1_X=current_vulture_X;
            end
            if current_vulture_F>Best_vulture1_F && current_vulture_F<Best_vulture2_F
                Best_vulture2_F=current_vulture_F; % Update the second best bulture
                Best_vulture2_X=current_vulture_X;
            end
        end

        a=unifrnd(-2,2,1,1)*((sin((pi/2)*(current_iter/max_iter))^gamma)+cos((pi/2)*(current_iter/max_iter))-1);
        P1=(2*rand+1)*(1-(current_iter/max_iter))+a;

        % Update the location
        for i=1:size(X,1)
            current_vulture_X = X(i,:);  % pick the current vulture back to the population
            F=P1*(2*rand()-1);  

            random_vulture_X=random_select(Best_vulture1_X,Best_vulture2_X,alpha,betha);
            
            if abs(F) >= 1 % Exploration:
                current_vulture_X = exploration(current_vulture_X, random_vulture_X, F, p1, upper_bound, lower_bound);
            elseif abs(F) < 1 % Exploitation:
                current_vulture_X = exploitation(current_vulture_X, Best_vulture1_X, Best_vulture2_X, random_vulture_X, F, p2, p3, variables_no, upper_bound, lower_bound);
            end

            X(i,:) = current_vulture_X; % place the current vulture back into the population
        end

        current_iter=current_iter+1;
        convergence_curve(current_iter)=Best_vulture1_F;

        X = boundaryCheck(X, lower_bound, upper_bound);

%         fprintf("In Iteration %d, best estimation of the global optimum is %4.4f \n ", current_iter,Best_vulture1_F );
    end

end

%%
% This function initialize the first population of search agents
function [ X ]=initialization(N,dim,ub,lb)

Boundary_no= size(ub,2); % numnber of boundaries

% If the boundaries of all variables are equal and user enter a signle
% number for both ub and lb
if Boundary_no==1
    X=rand(N,dim).*(ub-lb)+lb;
end

% If each variable has a different lb and ub
if Boundary_no>1
    for i=1:dim
        ub_i=ub(i);
        lb_i=lb(i);
        X(:,i)=rand(N,1).*(ub_i-lb_i)+lb_i;
    end
end
end
%%
function [current_vulture_X] = exploitation(current_vulture_X, Best_vulture1_X, Best_vulture2_X, ...
                                                                      random_vulture_X, F, p2, p3, variables_no, upper_bound, lower_bound)

% phase 1
    if  abs(F)<0.5
        if rand<p2
            A=Best_vulture1_X-((Best_vulture1_X.*current_vulture_X)./(Best_vulture1_X-current_vulture_X.^2))*F;
            B=Best_vulture2_X-((Best_vulture2_X.*current_vulture_X)./(Best_vulture2_X-current_vulture_X.^2))*F;
            current_vulture_X=(A+B)/2;
        else
            current_vulture_X=random_vulture_X-abs(random_vulture_X-current_vulture_X)*F.*levyFlight(variables_no);
        end
    end
    % phase 2
    if  abs(F)>=0.5
        if rand<p3
            current_vulture_X=(abs((2*rand)*random_vulture_X-current_vulture_X))*(F+rand)-(random_vulture_X-current_vulture_X);
        else
            s1=random_vulture_X.* (rand()*current_vulture_X/(2*pi)).*cos(current_vulture_X);
            s2=random_vulture_X.* (rand()*current_vulture_X/(2*pi)).*sin(current_vulture_X);
            current_vulture_X=random_vulture_X-(s1+s2);
        end
    end
end
%%
function [current_vulture_X] = exploration(current_vulture_X, random_vulture_X, F, p1, upper_bound, lower_bound)

    if rand<p1
        current_vulture_X=random_vulture_X-(abs((2*rand)*random_vulture_X-current_vulture_X))*F;
    else
        current_vulture_X=(random_vulture_X-(F)+rand()*((upper_bound-lower_bound)*rand+lower_bound));
    end
    
end
%%
function [random_vulture_X]=random_select(Best_vulture1_X,Best_vulture2_X,alpha,betha)

    probabilities=[alpha, betha ];
    
    if (rouletteWheelSelection( probabilities ) == 1)
            random_vulture_X=Best_vulture1_X;
    else
            random_vulture_X=Best_vulture2_X;
    end

end
%%
function [ o ]=levyFlight(d)
  
    beta=3/2;

    sigma=(gamma(1+beta)*sin(pi*beta/2)/(gamma((1+beta)/2)*beta*2^((beta-1)/2)))^(1/beta);
    u=randn(1,d)*sigma;
    v=randn(1,d);
    step=u./abs(v).^(1/beta);

    o=step;

end
%%
function [ X ] = boundaryCheck(X, lb, ub)

    for i=1:size(X,1)
            FU=X(i,:)>ub;
            FL=X(i,:)<lb;
            X(i,:)=(X(i,:).*(~(FU+FL)))+ub.*FU+lb.*FL;
    end
end
%%
function [index] = rouletteWheelSelection(x)

    index=find(rand() <= cumsum(x) ,1,'first');

end
