# Supplementary material for: Advancing image segmentation with DBO-Otsu: Addressing rubber tree diseases through enhanced threshold techniques
Source: PLoS One. 2024 Mar 21;19(3):e0297284. doi: 10.1371/journal.pone.0297284 (PMC10956860; doi:10.1371/journal.pone.0297284)
Supplement: S1 File — (ZIP) [file pone.0297284.s011.zip › The first-time code and data/DA.m]

%___________________________________________________________________%
%  Dragonfly Algorithm (DA) source codes demo version 1.0           %
%                                                                   %
%  Developed in MATLAB R2011b(7.13)                                 %
%                                                                   %
%  Author and programmer: Seyedali Mirjalili                        %
%                                                                   %
%         e-Mail: ali.mirjalili@gmail.com                           %
%                 seyedali.mirjalili@griffithuni.edu.au             %
%                                                                   %
%       Homepage: http://www.alimirjalili.com                       %
%                                                                   %
%   Main paper:                                                     %
%                                                                   %
%   S. Mirjalili, Dragonfly algorithm: a new meta-heuristic         %
%   optimization technique for solving single-objective, discrete,  %
%   and multi-objective problems, Neural Computing and Applications % 
%   DOI: http://dx.doi.org/10.1007/s00521-015-1920-1                %
%                                                                   %
%___________________________________________________________________%

% You can simply define your cost in a seperate file and load its handle to fobj 
% The initial parameters that you need are:
%__________________________________________
% fobj = @YourCostFunction
% dim = number of your variables
% Max_iteration = maximum number of generations
% SearchAgents_no = number of search agents
% lb=[lb1,lb2,...,lbn] where lbn is the lower bound of variable n
% ub=[ub1,ub2,...,ubn] where ubn is the upper bound of variable n
% If all the variables have equal lower bound you can just
% define lb and ub as two single number numbers

% To run DA: [Best_score,Best_pos,cg_curve]=DA(SearchAgents_no,Max_iteration,lb,ub,dim,fobj)
%__________________________________________

function [Best_score,Best_pos,cg_curve]=DA(SearchAgents_no,Max_iteration,lb,ub,dim,fobj)

% display('DA is optimizing your problem');
cg_curve=zeros(1,Max_iteration);

if size(ub,2)==1
    ub=ones(1,dim)*ub;
    lb=ones(1,dim)*lb;
end

%The initial radius of gragonflies' neighbourhoods
r=(ub-lb)/10;
Delta_max=(ub-lb)/10;

Food_fitness=inf;
Food_pos=zeros(dim,1);

Enemy_fitness=-inf;
Enemy_pos=zeros(dim,1);

X=initialization(SearchAgents_no,dim,ub,lb);
Fitness=zeros(1,SearchAgents_no);

DeltaX=initialization(SearchAgents_no,dim,ub,lb);

for iter=1:Max_iteration
    
    r=(ub-lb)/4+((ub-lb)*(iter/Max_iteration)*2);
    
    w=0.9-iter*((0.9-0.4)/Max_iteration);
       
    my_c=0.1-iter*((0.1-0)/(Max_iteration/2));
    if my_c<0
        my_c=0;
    end
    
    s=2*rand*my_c; % Seperation weight
    a=2*rand*my_c; % Alignment weight
    c=2*rand*my_c; % Cohesion weight
    f=2*rand;      % Food attraction weight
    e=my_c;        % Enemy distraction weight
    
    for i=1:SearchAgents_no %Calculate all the objective values first
        Fitness(1,i)=fobj(X(:,i)');
        if Fitness(1,i)<Food_fitness
            Food_fitness=Fitness(1,i);
            Food_pos=X(:,i);
        end
        
        if Fitness(1,i)>Enemy_fitness
            if all(X(:,i)<ub') && all( X(:,i)>lb')
                Enemy_fitness=Fitness(1,i);
                Enemy_pos=X(:,i);
            end
        end
    end
    
    for i=1:SearchAgents_no
        index=0;
        neighbours_no=0;
        
        clear Neighbours_DeltaX
        clear Neighbours_X
        %find the neighbouring solutions
        for j=1:SearchAgents_no
            Dist2Enemy=distance(X(:,i),X(:,j));
            if (all(Dist2Enemy<=r) && all(Dist2Enemy~=0))
                index=index+1;
                neighbours_no=neighbours_no+1;
                Neighbours_DeltaX(:,index)=DeltaX(:,j);
                Neighbours_X(:,index)=X(:,j);
            end
        end
        
        % Seperation%%%%%%%%%%%%%%%%%%%%%%%%%%%%%%%%%%%%%%%%%%%%%%%%%%%
        % Eq. (3.1)
        S=zeros(dim,1);
        if neighbours_no>1
            for k=1:neighbours_no
                S=S+(Neighbours_X(:,k)-X(:,i));
            end
            S=-S;
        else
            S=zeros(dim,1);
        end
        
        % Alignment%%%%%%%%%%%%%%%%%%%%%%%%%%%%%%%%%%%%%%%%%%%%%%%%%%%
        % Eq. (3.2)
        if neighbours_no>1
            A=(sum(Neighbours_DeltaX')')/neighbours_no;
        else
            A=DeltaX(:,i);
        end
        
        % Cohesion%%%%%%%%%%%%%%%%%%%%%%%%%%%%%%%%%%%%%%%%%%%%%%%%%%%
        % Eq. (3.3)
        if neighbours_no>1
            C_temp=(sum(Neighbours_X')')/neighbours_no;
        else
            C_temp=X(:,i);
        end
        
        C=C_temp-X(:,i);
        
        % Attraction to food%%%%%%%%%%%%%%%%%%%%%%%%%%%%%%%%%%%%%%%%%
        % Eq. (3.4)
        Dist2Food=distance(X(:,i),Food_pos(:,1));
        if all(Dist2Food<=r)
            F=Food_pos-X(:,i);
        else
            F=0;
        end
        
        % Distraction from enemy%%%%%%%%%%%%%%%%%%%%%%%%%%%%%%%%%%%%%
        % Eq. (3.5)
        Dist2Enemy=distance(X(:,i),Enemy_pos(:,1));
        if all(Dist2Enemy<=r)
            Enemy=Enemy_pos+X(:,i);
        else
            Enemy=zeros(dim,1);
        end
        
        for tt=1:dim
            if X(tt,i)>ub(tt)
                X(tt,i)=lb(tt);
                DeltaX(tt,i)=rand;
            end
            if X(tt,i)<lb(tt)
                X(tt,i)=ub(tt);
                DeltaX(tt,i)=rand;
            end
        end
        
        if any(Dist2Food>r)
            if neighbours_no>1
                for j=1:dim
                    DeltaX(j,i)=w*DeltaX(j,i)+rand*A(j,1)+rand*C(j,1)+rand*S(j,1);
                    if DeltaX(j,i)>Delta_max(j)
                        DeltaX(j,i)=Delta_max(j);
                    end
                    if DeltaX(j,i)<-Delta_max(j)
                        DeltaX(j,i)=-Delta_max(j);
                    end
                    X(j,i)=X(j,i)+DeltaX(j,i);
                end
            else
                % Eq. (3.8)
                X(:,i)=X(:,i)+Levy(dim)'.*X(:,i);
                DeltaX(:,i)=0;
            end
        else
            for j=1:dim
                % Eq. (3.6)
                DeltaX(j,i)=(a*A(j,1)+c*C(j,1)+s*S(j,1)+f*F(j,1)+e*Enemy(j,1)) + w*DeltaX(j,i);
                if DeltaX(j,i)>Delta_max(j)
                    DeltaX(j,i)=Delta_max(j);
                end
                if DeltaX(j,i)<-Delta_max(j)
                    DeltaX(j,i)=-Delta_max(j);
                end
                X(j,i)=X(j,i)+DeltaX(j,i);
            end 
        end
        
        Flag4ub=X(:,i)>ub';
        Flag4lb=X(:,i)<lb';
        X(:,i)=(X(:,i).*(~(Flag4ub+Flag4lb)))+ub'.*Flag4ub+lb'.*Flag4lb;
        
    end
    Best_score=Food_fitness;
    Best_pos=Food_pos;
    
    cg_curve(iter)=Best_score;
end
end
%%
function o = distance(a,b)

for i=1:size(a,1)
    o(1,i)=sqrt((a(i)-b(i))^2);
end
end
%%
function Positions=initialization(SearchAgents_no,dim,ub,lb)

Boundary_no= size(ub,2); % numnber of boundaries

% If the boundaries of all variables are equal and user enter a signle
% number for both ub and lb
if Boundary_no==1
    ub_new=ones(1,dim)*ub;
    lb_new=ones(1,dim)*lb;
else
     ub_new=ub;
     lb_new=lb;   
end

% If each variable has a different lb and ub
    for i=1:dim
        ub_i=ub_new(i);
        lb_i=lb_new(i);
        Positions(:,i)=rand(SearchAgents_no,1).*(ub_i-lb_i)+lb_i;
    end

Positions=Positions';
end
%%
function o=Levy(d)

beta=3/2;
%Eq. (3.10)
sigma=(gamma(1+beta)*sin(pi*beta/2)/(gamma((1+beta)/2)*beta*2^((beta-1)/2)))^(1/beta);
u=randn(1,d)*sigma;
v=randn(1,d);
step=u./abs(v).^(1/beta);

% Eq. (3.9)
o=0.01*step;
end
