# Supplementary material for: Advancing image segmentation with DBO-Otsu: Addressing rubber tree diseases through enhanced threshold techniques
Source: PLoS One. 2024 Mar 21;19(3):e0297284. doi: 10.1371/journal.pone.0297284 (PMC10956860; doi:10.1371/journal.pone.0297284)
Supplement: S1 File — (ZIP) [file pone.0297284.s011.zip › The first-time code and data/DBO.m]

% -----------------------------------------------------------------------------------------------------------
% Dung Beetle Optimizer: (DBO) (demo)
% Programmed by Jian-kai Xue    
% Updated 28 Nov. 2022.                     
%
% This is a simple demo version only implemented the basic         
% idea of the DBO for solving the unconstrained problem.    
% The details about DBO are illustratred in the following paper.    
% (To cite this article):                                                
%  Jiankai Xue & Bo Shen (2022) Dung beetle optimizer: a new meta-heuristic
% algorithm for global optimization. The Journal of Supercomputing, DOI:
% 10.1007/s11227-022-04959-6
%%%%%%%%%%%%%%%%%%%%%%%%%%%%%%%%%%%%%
function [fMin , bestX, Convergence_curve ] = DBO(pop, M,c,d,dim,fobj  )
        
   P_percent = 0.2;    % The population size of producers accounts for "P_percent" percent of the total population size       


%%%%%%%%%%%%%%%%%%%%%%%%%%%%%%%%%%%%%%%%%%%%%%%%%%%%%%
pNum = round( pop *  P_percent );    % The population size of the producers   


lb= c.*ones( 1,dim );    % Lower limit/bounds/     a vector
ub= d.*ones( 1,dim );    % Upper limit/bounds/     a vector
%Initialization
for i = 1 : pop
    
    x( i, : ) = lb + (ub - lb) .* rand( 1, dim );  
    fit( i ) = fobj( x( i, : ) ) ;                       
end

pFit = fit;                       
pX = x; 
 XX=pX;    
[ fMin, bestI ] = min( fit );      % fMin denotes the global optimum fitness value
bestX = x( bestI, : );             % bestX denotes the global optimum position corresponding to fMin
thresholds = x( bestI, : );
 % Start updating the solutions.
for t = 1 : M    
       
        [fmax,B]=max(fit);
        worse= x(B,:);   
       r2=rand(1);
 
  
  %%%%%%%%%%%%%%%%%%%%%%%%%%%%%%%%%%%%%%%%%%%%%%%%%%%%%%%%%%%%%%%%%%%%%%%%%%%%%%%%
    for i = 1 : pNum    
        if(r2<0.9)
            r1=rand(1);
          a=rand(1,1);
          if (a>0.1)
           a=1;
          else
           a=-1;
          end
    x( i , : ) =  pX(  i , :)+0.3*abs(pX(i , : )-worse)+a*0.1*(XX( i , :)); % Equation (1)  去掉0.3   0.1
       else
            
           aaa= randperm(180,1);
           if ( aaa==0 ||aaa==90 ||aaa==180 )
            x(  i , : ) = pX(  i , :);   
           end
         theta= aaa*pi/180;   
       
       x(  i , : ) = pX(  i , :)+tan(theta).*abs(pX(i , : )-XX( i , :));    % Equation (2)      

        end
      
        x(  i , : ) = Bounds( x(i , : ), lb, ub );    
        fit(  i  ) = fobj( x(i , : ) );
    end 
 [ fMMin, bestII ] = min( fit );      % fMin denotes the current optimum fitness value
  bestXX = x( bestII, : );             % bestXX denotes the current optimum position 

 R=1-t/M;                           %
 %%%%%%%%%%%%%%%%%%%%%%%%%%%%%%%%%%%%%%%%%%%%%%%%%%%%%%%%%%%%%%%%%%%%%%%%%%%%%%%%
 Xnew1 = bestXX.*(1-R); 
     Xnew2 =bestXX.*(1+R);                    %%% Equation (3)
   Xnew1= Bounds( Xnew1, lb, ub );
   Xnew2 = Bounds( Xnew2, lb, ub );
 %%%%%%%%%%%%%%%%%%%%%%%%%%%%%%%%%%%%%%%%%%%%%%%%%%%%%%%%%%%%%%%%%%
     Xnew11 = bestX.*(1-R); 
     Xnew22 =bestX.*(1+R);                     %%% Equation (5)
   Xnew11= Bounds( Xnew11, lb, ub );
    Xnew22 = Bounds( Xnew22, lb, ub );
%%%%%%%%%%%%%%%%%%%%%%%%%%%%%%%%%%%%%%%%%%%%%%%%%%%%%%%%%%%%%%%%%%%%%%%%  
    for i = ( pNum + 1 ) :12                  % Equation (4)
     x( i, : )=bestXX+((rand(1,dim)).*(pX( i , : )-Xnew1)+(rand(1,dim)).*(pX( i , : )-Xnew2));
   x(i, : ) = Bounds( x(i, : ), Xnew1, Xnew2 );
  fit(i ) = fobj(  x(i,:) ) ;
   end
   
  for i = 13: 19                  % Equation (6)

   
        x( i, : )=pX( i , : )+((randn(1)).*(pX( i , : )-Xnew11)+((rand(1,dim)).*(pX( i , : )-Xnew22)));
       x(i, : ) = Bounds( x(i, : ),lb, ub);
       fit(i ) = fobj(  x(i,:) ) ;
  
  end
  
  for j = 20 : pop                 % Equation (7)
       x( j,: )=bestX+randn(1,dim).*((abs(( pX(j,:  )-bestXX)))+(abs(( pX(j,:  )-bestX))))./2;
      x(j, : ) = Bounds( x(j, : ), lb, ub );
      fit(j ) = fobj(  x(j,:) ) ;
  end
   % Update the individual's best fitness vlaue and the global best fitness value
     XX=pX;
    for i = 1 : pop 
        if ( fit( i ) < pFit( i ) )
            pFit( i ) = fit( i );
            pX( i, : ) = x( i, : );
        end
        
        if( pFit( i ) < fMin )
           % fMin= pFit( i );
           fMin= pFit( i );
        if(i == 1)
            thresholds = pX( i, : );
        else
            thresholds = bestX;
        end           
            bestX = pX( i, : );

          %  a(i)=fMin;
          % Update thresholds
            thresholds = abs(thresholds-bestX);
        end

        % Check if the difference between the latest three thresholds is less than 1
        if max(thresholds(:)) < 1
            for h = i : pop
                 Convergence_curve(t)=fMin;            
            end
            break;  % End iterations
        end
    
  
     Convergence_curve(t)=fMin;
  
    end
end

% Application of simple limits/bounds
function s = Bounds( s, Lb, Ub)
  % Apply the lower bound vector
  temp = s;
  I = temp < Lb;
  temp(I) = Lb(I);
  
  % Apply the upper bound vector 
  J = temp > Ub;
  temp(J) = Ub(J);
  % Update this new move 
  s = temp;
function S = Boundss( SS, LLb, UUb)
  % Apply the lower bound vector
  temp = SS;
  I = temp < LLb;
  temp(I) = LLb(I);
  
  % Apply the upper bound vector 
  J = temp > UUb;
  temp(J) = UUb(J);
  % Update this new move 
  S = temp;
%---------------------------------------------------------------------------------------------------------------------------
