# Supplementary material for: Advancing image segmentation with DBO-Otsu: Addressing rubber tree diseases through enhanced threshold techniques
Source: PLoS One. 2024 Mar 21;19(3):e0297284. doi: 10.1371/journal.pone.0297284 (PMC10956860; doi:10.1371/journal.pone.0297284)
Supplement: S1 File — (ZIP) [file pone.0297284.s011.zip › The first-time code and data/FDA.m]

%___________________________________________________________________%
%  Flow Direction Algorithm (FDA): source codes version 1.0         %
%                                                                   %
%  Developed in MATLAB R2017b                                       %
%                                                                   %
%  Authors:H Karami, M Valikhan Anaraki, S Farzin, S. Mirjalili     % 
% programmers: H Karami, M Valikhan Anaraki, S Farzin, S. Mirjalili % 
%                                                                   %
%         e-Mails: h.karami@semnan.ac.ir                            %
%                 mvalikhan@semnan.ac.ir                            %
%                 saeed.farzin@semnan.ac.ir                         %
%                 ali.mirjalili@gmail.com                           %
%                 seyedali.mirjalili@griffithuni.edu.au             %
%                                                                   %   
%   Main paper: H Karami, M Valikhan Anaraki, S Farzin, S. Mirjalili%
%               Flow Direction Algorithm (FDA):                     %
%               A Novel Optimization Approach for                   %
%               Solving Optimization Problems,                      %
%               Computers & Industrial Engineering                  %
%                                                                   %
%               DOI: https://doi.org/10.1016/j.cie.2021.107224      %
%                                                                   %
%___________________________________________________________________%
%
% Flow Direction Algorithm
function [Best_fitness,BestX,ConvergenceCurve]=FDA(maxiter,lb,ub,dim,fobj,alpha,beta)
% Initialize the positions of flows
flow_x=initialization(alpha,dim,ub,lb);
neighbor_x=zeros(beta,dim);
newflow_x=inf(size(flow_x));
newfitness_flow=inf(size(flow_x,1));
ConvergenceCurve=zeros(1,maxiter);
fitness_flow=inf.*ones(alpha,1);
fitness_neighbor=inf.*ones(beta,1);
%% calculate fitness function of each flow
for i=1:alpha
    fitness_flow(i,:)=fobj(flow_x(i,:));%fitness of each flow
end
%% sort results and select the best results
[~,indx]=sort(fitness_flow);
flow_x=flow_x(indx,:);
fitness_flow=fitness_flow(indx);
Best_fitness=fitness_flow(1);
BestX=flow_x(1,:);
%% Initialize velocity of flows
Vmax=0.1*(ub-lb);
Vmin=-0.1*(ub-lb);
%% Main loop
for iter=1:maxiter
    % Update W
    W=(((1-1*iter/maxiter+eps)^(2*randn)).*(rand(1,dim).*iter/maxiter).*rand(1,dim));
    % Update the Position of each flow
    for i=1:alpha
        % Produced the Position of neighborhoods around each flow
        for j=1:beta
            Xrand=lb+rand(1,dim).*(ub-lb);
            delta=W.*(rand*Xrand-rand*flow_x(i,:)).*norm(BestX-flow_x(i,:));
            neighbor_x(j,:)=flow_x(i,:)+randn(1,dim).*delta;
            neighbor_x(j,:)=max(neighbor_x(j,:),lb);
            neighbor_x(j,:)=min(neighbor_x(j,:),ub);
            fitness_neighbor(j)=fobj(neighbor_x(j,:));
        end
        % Sort position of neighborhoods
          [~,indx]=sort(fitness_neighbor);
          % Update position, fitness and velocity of current flow if the fitness of best neighborhood is
          % less than of current flow
          if fitness_neighbor(indx(1))<fitness_flow(i)
              % Calculate slope to neighborhood
              Sf=(fitness_neighbor(indx(1))-fitness_flow(i))./sqrt(norm(neighbor_x(indx(1),:)-flow_x(i,:)));%calculating slope
              % Update velocity of each flow
              V=randn.*(Sf);
              if V<Vmin
                  V=-Vmin;
              elseif V>Vmax
                  V=-Vmax;
              end
              %Flow moves to best neighborhood
              newflow_x(i,:)=flow_x(i,:)+V.*(neighbor_x(indx(1),:)-flow_x(i,:))./sqrt(norm(neighbor_x(indx(1),:)-flow_x(i,:)));
          else
              %Generate integer random number (r)
              r=randi([1 alpha]);
              % Flow moves to r th flow if the fitness of r th flow is less
              % than current flow
             if fitness_flow(r)<=fitness_flow(i)
                 newflow_x(i,:)=flow_x(i,:)+randn(1,dim).*(flow_x(r,:)-flow_x(i,:));
              else
                 newflow_x(i,:)=flow_x(i,:)+randn*(BestX-flow_x(i,:));
             end
          end
          % Return back the flows that go beyond the boundaries of the search space
              newflow_x(i,:)=max(newflow_x(i,:),lb);
              newflow_x(i,:)=min(newflow_x(i,:),ub);
         % Calculate fitness function of new flow 
              newfitness_flow(i)=fobj(newflow_x(i,:));
         % Update current flow     
          if newfitness_flow(i)<fitness_flow(i)
              flow_x(i,:)=newflow_x(i,:);
              fitness_flow(i)=newfitness_flow(i);
          end
         % Update  best flow 
         if fitness_flow(i)<Best_fitness
             BestX=flow_x(i,:);
             Best_fitness=fitness_flow(i);
         end 
    end 
    ConvergenceCurve(iter)=Best_fitness; 
%     disp(['MaxIter= ' ,num2str(iter), 'BestFit= ', num2str(Best_fitness)])%disply results
end
end

%%
function [flow_x,fitness_flow]=initialization(alpha,dim,ub,lb)

for i=1:alpha
    flow_x(i,:)=lb+rand(1,dim).*(ub-lb);%position of each flow
end
end
