# Supplementary material for: Advancing image segmentation with DBO-Otsu: Addressing rubber tree diseases through enhanced threshold techniques
Source: PLoS One. 2024 Mar 21;19(3):e0297284. doi: 10.1371/journal.pone.0297284 (PMC10956860; doi:10.1371/journal.pone.0297284)
Supplement: S1 File — (ZIP) [file pone.0297284.s011.zip › The first-time code and data/GA.m]

%ÒÅ´«Ëã·¨             %
%_________________________________________________________________________%
function [Best_score,Best_pos,curve]=GA(pop,Max_iter,lb,ub,dim,fobj)
%% ²ÎÊý³õÊ¼»¯
popsize=pop;              %ÖÖÈº¹æÄ£
lenchrom=dim;              %±äÁ¿×Ö´®³¤¶È
fun = fobj;  %ÊÊÓ¦¶Èº¯Êý
pc=0.8;                  %ÉèÖÃ½»²æ¸ÅÂÊ
pm=0.05;                  %ÉèÖÃ±äÒì¸ÅÂÊ
if(max(size(ub)) == 1)
   ub = ub.*ones(dim,1);
   lb = lb.*ones(dim,1);  
end
maxgen=Max_iter;   % ½ø»¯´ÎÊý  
%ÖÖÈº
bound=[lb,ub];  %±äÁ¿·¶Î§

%% ²úÉú³õÊ¼Á£×ÓºÍËÙ¶È
for i=1:popsize
    %Ëæ»ú²úÉúÒ»¸öÖÖÈº
    GApop(i,:)=Code(lenchrom,bound);       %Ëæ»ú²úÉú¸öÌå
    %¼ÆËãÊÊÓ¦¶È
    [fitness(i)]=fun(GApop(i,:));            %È¾É«ÌåµÄÊÊÓ¦¶È
end

%ÕÒ×îºÃµÄÈ¾É«Ìå
[bestfitness bestindex]=min(fitness);
zbest=GApop(bestindex,:);   %È«¾Ö×î¼Ñ
gbest=GApop;                %¸öÌå×î¼Ñ
fitnessgbest=fitness;       %¸öÌå×î¼ÑÊÊÓ¦¶ÈÖµ
fitnesszbest=bestfitness;   %È«¾Ö×î¼ÑÊÊÓ¦¶ÈÖµ
%% µü´úÑ°ÓÅ
for i=1:maxgen
%         disp(['µÚ',num2str(i),'´Îµü´ú'])
        %ÖÖÈº¸üÐÂ GAÑ¡Ôñ¸üÐÂ
        GApop=Select2(GApop,fitness,popsize);

        % ½»²æ²Ù×÷ GA
        GApop=Cross(pc,lenchrom,GApop,popsize,bound);

        % ±äÒì²Ù×÷ GA±äÒì
        GApop=Mutation(pm,lenchrom,GApop,popsize,[i maxgen],bound);

        pop=GApop;
        
      for j=1:popsize
        %ÊÊÓ¦¶ÈÖµ
        [fitness(j)]=fun(pop(j,:));
        %¸öÌå×îÓÅ¸üÐÂ
        if fitness(j) < fitnessgbest(j)
            gbest(j,:) = pop(j,:);
            fitnessgbest(j) = fitness(j);
        end
        
        %ÈºÌå×îÓÅ¸üÐÂ
        if fitness(j) < fitnesszbest
            zbest = pop(j,:);
            fitnesszbest = fitness(j);
        end
        
    end
    
    curve(i)=fitnesszbest;     
end
Best_score = fitnesszbest;
Best_pos = zbest;
end
%% Ñ¡Ôñº¯Êý
function ret=Select2(individuals,fitness,sizepop)
% ±¾º¯Êý¶ÔÃ¿Ò»´úÖÖÈºÖÐµÄÈ¾É«Ìå½øÐÐÑ¡Ôñ£¬ÒÔ½øÐÐºóÃæµÄ½»²æºÍ±äÒì
% individuals input  : ÖÖÈºÐÅÏ¢
% fitness input  : ÊÊÓ¦¶È
% sizepop     input  : ÖÖÈº¹æÄ£
% opts        input  : Ñ¡Ôñ·½·¨µÄÑ¡Ôñ
% ret         output : ¾­¹ýÑ¡ÔñºóµÄÖÖÈº

fitness= 1./(fitness);
sumfitness=sum(fitness);
sumf=fitness./sumfitness;
index=[];
for i=1:sizepop   %×ªsizepop´ÎÂÖÅÌ
    pick=rand;
    while pick==0
        pick=rand;
    end
    for j=1:sizepop
        pick=pick-sumf(j);
        if pick<0
            index=[index j];
            break;  %Ñ°ÕÒÂäÈëµÄÇø¼ä£¬´Ë´Î×ªÂÖÅÌÑ¡ÖÐÁËÈ¾É«Ìåi£¬×¢Òâ£ºÔÚ×ªsizepop´ÎÂÖÅÌµÄ¹ý³ÌÖÐ£¬ÓÐ¿ÉÄÜ»áÖØ¸´Ñ¡ÔñÄ³Ð©È¾É«Ìå
        end
    end
end
individualsTemp=individuals(index,:);
fitnessTemp=fitness(index);
if(size(individualsTemp,1) == 0)
    ret=individuals;
else
    ret=individualsTemp;
end
end
%% ½»²æº¯Êý
function ret=Mutation(pmutation,lenchrom,chrom,sizepop,pop,bound)
% ±¾º¯ÊýÍê³É±äÒì²Ù×÷
% pcorss                input  : ±äÒì¸ÅÂÊ
% lenchrom              input  : È¾É«Ìå³¤¶È
% chrom                 input  : È¾É«ÌåÈº
% sizepop               input  : ÖÖÈº¹æÄ£
% pop                   input  : µ±Ç°ÖÖÈºµÄ½ø»¯´úÊýºÍ×î´óµÄ½ø»¯´úÊýÐÅÏ¢
% ret                   output : ±äÒìºóµÄÈ¾É«Ìå

for i=1:sizepop  
    % Ëæ»úÑ¡ÔñÒ»¸öÈ¾É«Ìå½øÐÐ±äÒì
    pick=rand;
    while pick==0
        pick=rand;
    end
    index=ceil(pick*sizepop);
    % ±äÒì¸ÅÂÊ¾ö¶¨¸ÃÂÖÑ­»·ÊÇ·ñ½øÐÐ±äÒì
    pick=rand;
    if pick>pmutation
        continue;
    end
    flag=0;
    while flag==0
        % ±äÒìÎ»ÖÃ
        pick=rand;
        while pick==0
            pick=rand;
        end
        pos=ceil(pick*sum(lenchrom));  %Ëæ»úÑ¡ÔñÁËÈ¾É«Ìå±äÒìµÄÎ»ÖÃ£¬¼´Ñ¡ÔñÁËµÚpos¸ö±äÁ¿½øÐÐ±äÒì
        if pos<=0 
            pos = 1;
        end
        if pos>size(bound,1)
            pos = size(bound,1);
        end
        v=chrom(i,pos);
        v1=v-bound(pos,1);
        v2=bound(pos,2)-v;
        pick=rand; %±äÒì¿ªÊ¼
        if pick>0.5
            delta=v2*(1-pick^((1-pop(1)/pop(2))^2));
            chrom(i,pos)=v+delta;
        else
            delta=v1*(1-pick^((1-pop(1)/pop(2))^2));
            chrom(i,pos)=v-delta;
        end   %±äÒì½áÊø
        flag=test(lenchrom,bound,chrom(i,:));     %¼ìÑéÈ¾É«ÌåµÄ¿ÉÐÐÐÔ
    end
end
ret=chrom;
end

%% ±äÒìº¯Êý
function ret=Cross(pcross,lenchrom,chrom,sizepop,bound)
%±¾º¯ÊýÍê³É½»²æ²Ù×÷
% pcorss                input  : ½»²æ¸ÅÂÊ
% lenchrom              input  : È¾É«ÌåµÄ³¤¶È
% chrom                 input  : È¾É«ÌåÈº
% sizepop               input  : ÖÖÈº¹æÄ£
% ret                   output : ½»²æºóµÄÈ¾É«Ìå

for i=1:sizepop 
    
    % Ëæ»úÑ¡ÔñÁ½¸öÈ¾É«Ìå½øÐÐ½»²æ
    pick=rand(1,2);
    while prod(pick)==0
        pick=rand(1,2);
    end
    index=ceil(pick.*sizepop);
    % ½»²æ¸ÅÂÊ¾ö¶¨ÊÇ·ñ½øÐÐ½»²æ
    pick=rand;
    while pick==0
        pick=rand;
    end
    if pick>pcross
        continue;
    end
    flag=0;
    while flag==0
        % Ëæ»úÑ¡Ôñ½»²æÎ»ÖÃ
        pick=rand;
        while pick==0
            pick=rand;
        end
        pos=ceil(pick.*sum(lenchrom)); %Ëæ»úÑ¡Ôñ½øÐÐ½»²æµÄÎ»ÖÃ£¬¼´Ñ¡ÔñµÚ¼¸¸ö±äÁ¿½øÐÐ½»²æ£¬×¢Òâ£ºÁ½¸öÈ¾É«Ìå½»²æµÄÎ»ÖÃÏàÍ¬
        pick=rand; %½»²æ¿ªÊ¼
        v1=chrom(index(1),pos);
        v2=chrom(index(2),pos);
        chrom(index(1),pos)=pick*v2+(1-pick)*v1;
        chrom(index(2),pos)=pick*v1+(1-pick)*v2; %½»²æ½áÊø
        flag1=test(lenchrom,bound,chrom(index(1),:));  %¼ìÑéÈ¾É«Ìå1µÄ¿ÉÐÐÐÔ
        flag2=test(lenchrom,bound,chrom(index(2),:));  %¼ìÑéÈ¾É«Ìå2µÄ¿ÉÐÐÐÔ
        if   flag1*flag2==0
            flag=0;
        else flag=1;
        end    %Èç¹ûÁ½¸öÈ¾É«Ìå²»ÊÇ¶¼¿ÉÐÐ£¬ÔòÖØÐÂ½»²æ
    end
end
ret=chrom;
end
%% ÅÐ¶ÏÊÇ·ñÔÚ·¶Î§ÄÚ
function flag=test(lenchrom,bound,code)
% lenchrom   input : È¾É«Ìå³¤¶È
% bound      input : ±äÁ¿µÄÈ¡Öµ·¶Î§
% code       output: È¾É«ÌåµÄ±àÂëÖµ

flag=1;
[n,m]=size(code);

for i=1:n
    if code(i)<bound(i,1) || code(i)>bound(i,2)
        flag=0;
    end
end
end
%% ±àÂëº¯Êý
function ret=Code(lenchrom,bound)
%±¾º¯Êý½«±äÁ¿±àÂë³ÉÈ¾É«Ìå£¬ÓÃÓÚËæ»ú³õÊ¼»¯Ò»¸öÖÖÈº
% lenchrom   input : È¾É«Ìå³¤¶È
% bound      input : ±äÁ¿µÄÈ¡Öµ·¶Î§
% ret        output: È¾É«ÌåµÄ±àÂëÖµ

flag=0;
while flag==0
    pick=rand(1,lenchrom);
    ret=bound(:,1)'+(bound(:,2)-bound(:,1))'.*pick; %ÏßÐÔ²åÖµ
    flag=test(lenchrom,bound,ret);             %¼ìÑéÈ¾É«ÌåµÄ¿ÉÐÐÐÔ
end
end
