# Supplementary material for: Advancing image segmentation with DBO-Otsu: Addressing rubber tree diseases through enhanced threshold techniques
Source: PLoS One. 2024 Mar 21;19(3):e0297284. doi: 10.1371/journal.pone.0297284 (PMC10956860; doi:10.1371/journal.pone.0297284)
Supplement: S1 File — (ZIP) [file pone.0297284.s011.zip › The first-time code and data/Get_Functions_details.m]

function [lb,ub,dim,fobj] = Get_Functions_details(F)

global first;
global second;

switch F
    case 'F1'
        fobj = @F1;
        lb=first;
        ub=256;
        dim=3;
       
        
    case 'F2'            
        fobj = @F2;
        lb=second;
        ub=256;
        dim=4;


end
end

% F1

function o = F1(X)


    global COUNTS;
    global sumVal;
    global total;
    global first;

    omega_1 = 0;
    omega_2 = 0;
    omega_3 = 0;
    omega_4 = 0;
    mu_1 = 0;
    mu_2 = 0;
    mu_3 = 0;
    mu_4 = 0;

    X = sort(X(:));
    x = ceil(X(1,1));
    y = ceil(X(2,1));
    z = ceil(X(3,1));
    for t = first : x
        omega_1 = omega_1 + COUNTS(t)/total;
        mu_1 = mu_1 + (t - 1)*COUNTS(t)/total;
    end
    for t = x : y
        omega_2 = omega_2 + COUNTS(t)/total;
        mu_2 = mu_2 + (t - 1)*COUNTS(t)/total;
    end
    for t = y : z
        omega_3 = omega_3 + COUNTS(t)/total;
        mu_3 = mu_3 + (t - 1)*COUNTS(t)/total;
    end
    for t = z : 255
        omega_4 = omega_4 + COUNTS(t)/total;
        mu_4 = mu_4 + (t - 1)*COUNTS(t)/total;
    end
    currentVar =omega_1 * (mu_1-sumVal)^2 + omega_2 * (mu_2-sumVal)^2 + omega_3 * (mu_3-sumVal)^2 + omega_4 * (mu_4-sumVal)^2;
    o = -currentVar; 

end

% F2

function o = F2(X)


    global COUNTS;
    global sumVal;
    global total;
    global second;

    omega_1 = 0;
    omega_2 = 0;
    omega_3 = 0;
    omega_4 = 0;
    omega_5 = 0;
    mu_1 = 0;
    mu_2 = 0;
    mu_3 = 0;
    mu_4 = 0;
    mu_5 = 0;

    X = sort(X(:));
    x = ceil(X(1,1));
    y = ceil(X(2,1));
    z = ceil(X(3,1));
    u = ceil(X(4,1));
    for t = second : x
        omega_1 = omega_1 + COUNTS(t)/total;
        mu_1 = mu_1 + (t - 1)*COUNTS(t)/total;
    end
    for t = x : y
        omega_2 = omega_2 + COUNTS(t)/total;
        mu_2 = mu_2 + (t - 1)*COUNTS(t)/total;
    end
    for t = y : z
        omega_3 = omega_3 + COUNTS(t)/total;
        mu_3 = mu_3 + (t - 1)*COUNTS(t)/total;
    end
    for t = z : u
        omega_4 = omega_4 + COUNTS(t)/total;
        mu_4 = mu_4 + (t - 1)*COUNTS(t)/total;
    end
    for t = u : 255
        omega_5 = omega_5 + COUNTS(t)/total;
        mu_5 = mu_5 + (t - 1)*COUNTS(t)/total;
    end
    currentVar =omega_1 * (mu_1-sumVal)^2 + omega_2 * (mu_2-sumVal)^2 + omega_3 * (mu_3-sumVal)^2 + omega_4 * (mu_4-sumVal)^2 + omega_5 * (mu_5-sumVal)^2;
    o = -currentVar; 

end


% F3

function o = F3(x)
aS=[-32 -16 0 16 32 -32 -16 0 16 32 -32 -16 0 16 32 -32 -16 0 16 32 -32 -16 0 16 32;,...
-32 -32 -32 -32 -32 -16 -16 -16 -16 -16 0 0 0 0 0 16 16 16 16 16 32 32 32 32 32];

for j=1:25
    bS(j)=sum((x'-aS(:,j)).^6);
end
o=(1/500+sum(1./([1:25]+bS))).^(-1);
end

% F4

function o = F4(x)
o=max(abs(x));
end

% F5

function o = F5(x)
dim=size(x,2);
o=sum(100*(x(2:dim)-(x(1:dim-1).^2)).^2+(x(1:dim-1)-1).^2);

end

% F6

function o = F6(x)
o=(x(2)-(x(1)^2)*5.1/(4*(pi^2))+5/pi*x(1)-6)^2+10*(1-1/(8*pi))*cos(x(1))+10;
end

function o = F7(x)
o=sum(abs((x+.5)).^2);
%加个约束，罚函数，
alpha=10000;
%不等式约束
g1=(x(1)+x(2)^2-x(3)>0)*(x(1)+x(2)^2-x(3))^2*alpha;    
g2=(x(6)^3+x(7)^2+x(8)^3>0)*(x(6)^3+x(7)^2+x(8)^3)^2*alpha;
o=o+g1+g2;
end

function o = F8(x)
    o1=-(x(1)^2-x(2)^2+x(2)*x(3));    %原始目标函数值

    %加个约束，罚函数，不满足约束进行惩罚
    alpha=10000;
    %不等式约束  要化成小于等于
    c(1)=2*x(1)+x(2)+3*x(3)-6;
    c(2)=x(1)^2+x(1)*x(2)+x(3)*x(2)-x(2)-6;
    %等式约束 
    ceq=0;
%  ceq(1)=x(1)+x(3)-1;

    o=o1+alpha*sum((c>0).*c.^2)+alpha*sum(ceq.^2);
end

function o = F9(x)
    o1=-x(1)-2*x(2)+3*x(3);    %原始目标函数值

    %加个约束，罚函数，不满足约束进行惩罚
    alpha=10000;
    %不等式约束  要化成小于等于
    c(1)=-x(1)-x(2)+3;
    c(2)=-x(3)-x(2)+3;
    %等式约束 
    ceq(1)=x(1)+x(3)-4;
%     ceq(1)=x(1)+x(3)-1;

    o=o1+alpha*sum((c>0).*c.^2)+alpha*sum(ceq.^2);
end
