# Supplementary material for: Advancing image segmentation with DBO-Otsu: Addressing rubber tree diseases through enhanced threshold techniques
Source: PLoS One. 2024 Mar 21;19(3):e0297284. doi: 10.1371/journal.pone.0297284 (PMC10956860; doi:10.1371/journal.pone.0297284)
Supplement: S1 File — (ZIP) [file pone.0297284.s011.zip › The first-time code and data/grayPSNR.m]

% image1和image2大小相等
image1=imread('boy.jpg');
image2=imread('boy.jpg');
row=size(image1,1); % 图像的长
col=size(image1,2); % 图像的宽
% rgb2ycbcr函数将 RGB 颜色值转换为 YCbCr 颜色空间
ycbcrimage1=rgb2ycbcr(image1);
ycbcrimage2=rgb2ycbcr(image2);
% 取出Y通道
ycbcrimage1_y=ycbcrimage1(:,:,1);
ycbcrimage2_y=ycbcrimage2(:,:,1);

ycbcrimage1_y=double(ycbcrimage1_y);
ycbcrimage2_y=double(ycbcrimage2_y);

B=8;         % 编码一个像素所用二进制位数
MAX=2^B-1;   % 图像的灰度级数       
MSE=sum(sum((ycbcrimage1_y-ycbcrimage2_y).^2))/(row*col);     % 均方差  
psnrvalue=20*log10(MAX/sqrt(MSE)); 
disp('灰度图像的峰值信噪比：');
disp(psnrvalue2);
