# Supplementary material for: Advancing image segmentation with DBO-Otsu: Addressing rubber tree diseases through enhanced threshold techniques
Source: PLoS One. 2024 Mar 21;19(3):e0297284. doi: 10.1371/journal.pone.0297284 (PMC10956860; doi:10.1371/journal.pone.0297284)
Supplement: S1 File — (ZIP) [file pone.0297284.s011.zip › The first-time code and data/IGWO.m]

%  An Improved Grey Wolf Optimizer for Solving Engineering          %
%  Problems (I-GWO) source codes version 1.0                        %
%                                                                   %
%  Developed in MATLAB R2018a                                       %
%                                                                   %
%  Author and programmer: M. H. Nadimi-Shahraki, S. Taghian, S. Mirjalili                                           %
%                                                                   %
% e-Mail: nadimi@ieee.org, shokooh.taghian94@gmail.com,                                         ali.mirjalili@gmail.com                                   %
%                                                                   %
%                                                                   %
%       Homepage: http://www.alimirjalili.com                                                  %
%                                                                   %
%   Main paper: M. H. Nadimi-Shahraki, S. Taghian, S. Mirjalili     %
%               An Improved Grey Wolf Optimizer for Solving         %
%               Engineering Problems , Expert Systems with          %
%               Applicationsins, in press,                          %
%               DOI: 10.1016/j.eswa.2020.113917                     %
%___________________________________________________________________%
%___________________________________________________________________%
%  Grey Wold Optimizer (GWO) source codes version 1.0               %
%                                                                   %
%  Developed in MATLAB R2011b(7.13)                                 %
%                                                                   %
%  Author and programmer: Seyedali Mirjalili                        %
%                                                                   %
%         e-Mail: ali.mirjalili@gmail.com                           %
%                 seyedali.mirjalili@griffithuni.edu.au             %
%                                                                   %
%       Homepage: http://www.alimirjalili.com                       %
%                                                                   %
%   Main paper: S. Mirjalili, S. M. Mirjalili, A. Lewis             %
%               Grey Wolf Optimizer, Advances in Engineering        %
%               Software , in press,                                %
%               DOI: 10.1016/j.advengsoft.2013.12.007               %
%                                                                   %
%___________________________________________________________________%

% Improved Grey Wolf Optimizer (I-GWO)
function [Alpha_score,Alpha_pos,Convergence_curve]=IGWO(N,Max_iter,lb,ub,dim,fobj)


lu = [lb .* ones(1, dim); ub .* ones(1, dim)];


% Initialize alpha, beta, and delta positions
Alpha_pos=zeros(1,dim);
Alpha_score=inf; %change this to -inf for maximization problems

Beta_pos=zeros(1,dim);
Beta_score=inf; %change this to -inf for maximization problems

Delta_pos=zeros(1,dim);
Delta_score=inf; %change this to -inf for maximization problems

% Initialize the positions of wolves
Positions=initialization(N,dim,ub,lb);
Positions = boundConstraint (Positions, Positions, lu);

% Calculate objective function for each wolf
for i=1:size(Positions,1)
    Fit(i) = fobj(Positions(i,:));
end

% Personal best fitness and position obtained by each wolf
pBestScore = Fit;
pBest = Positions;

neighbor = zeros(N,N);
Convergence_curve=zeros(1,Max_iter);
iter = 0;% Loop counter

%% Main loop
while iter < Max_iter
    for i=1:size(Positions,1)
        fitness = Fit(i);
        
        % Update Alpha, Beta, and Delta
        if fitness<Alpha_score
            Alpha_score=fitness; % Update alpha
            Alpha_pos=Positions(i,:);
        end
        
        if fitness>Alpha_score && fitness<Beta_score
            Beta_score=fitness; % Update beta
            Beta_pos=Positions(i,:);
        end
        
        if fitness>Alpha_score && fitness>Beta_score && fitness<Delta_score
            Delta_score=fitness; % Update delta
            Delta_pos=Positions(i,:);
        end
    end
    
    %% Calculate the candiadate position Xi-GWO
    a=2-iter*((2)/Max_iter); % a decreases linearly from 2 to 0
    
    % Update the Position of search agents including omegas
    for i=1:size(Positions,1)
        for j=1:size(Positions,2)
            
            r1=rand(); % r1 is a random number in [0,1]
            r2=rand(); % r2 is a random number in [0,1]
            
            A1=2*a*r1-a;                                    % Equation (3.3)
            C1=2*r2;                                        % Equation (3.4)
            
            D_alpha=abs(C1*Alpha_pos(j)-Positions(i,j));    % Equation (3.5)-part 1
            X1=Alpha_pos(j)-A1*D_alpha;                     % Equation (3.6)-part 1
            
            r1=rand();
            r2=rand();
            
            A2=2*a*r1-a;                                    % Equation (3.3)
            C2=2*r2;                                        % Equation (3.4)
            
            D_beta=abs(C2*Beta_pos(j)-Positions(i,j));      % Equation (3.5)-part 2
            X2=Beta_pos(j)-A2*D_beta;                       % Equation (3.6)-part 2
            
            r1=rand();
            r2=rand();
            
            A3=2*a*r1-a;                                    % Equation (3.3)
            C3=2*r2;                                        % Equation (3.4)
            
            D_delta=abs(C3*Delta_pos(j)-Positions(i,j));    % Equation (3.5)-part 3
            X3=Delta_pos(j)-A3*D_delta;                     % Equation (3.5)-part 3
            
            X_GWO(i,j)=(X1+X2+X3)/3;                        % Equation (3.7)
            
        end
        X_GWO(i,:) = boundConstraint(X_GWO(i,:), Positions(i,:), lu);
        Fit_GWO(i) = fobj(X_GWO(i,:));
    end
    
    %% Calculate the candiadate position Xi-DLH
    radius = pdist2(Positions, X_GWO, 'euclidean');         % Equation (10)
    dist_Position = squareform(pdist(Positions));
    r1 = randperm(N,N);
    
    for t=1:N
        neighbor(t,:) = (dist_Position(t,:)<=radius(t,t));
        [~,Idx] = find(neighbor(t,:)==1);                   % Equation (11)             
        random_Idx_neighbor = randi(size(Idx,2),1,dim);
        
        for d=1:dim
            X_DLH(t,d) = Positions(t,d) + rand .*(Positions(Idx(random_Idx_neighbor(d)),d)...
                - Positions(r1(t),d));                      % Equation (12)
        end
        X_DLH(t,:) = boundConstraint(X_DLH(t,:), Positions(t,:), lu);
        Fit_DLH(t) = fobj(X_DLH(t,:));
    end
    
    %% Selection  
    tmp = Fit_GWO < Fit_DLH;                                % Equation (13)
    tmp_rep = repmat(tmp',1,dim);
    
    tmpFit = tmp .* Fit_GWO + (1-tmp) .* Fit_DLH;
    tmpPositions = tmp_rep .* X_GWO + (1-tmp_rep) .* X_DLH;
    
    %% Updating
    tmp = pBestScore <= tmpFit;                             % Equation (13)
    tmp_rep = repmat(tmp',1,dim);
    
    pBestScore = tmp .* pBestScore + (1-tmp) .* tmpFit;
    pBest = tmp_rep .* pBest + (1-tmp_rep) .* tmpPositions;
    
    Fit = pBestScore;
    Positions = pBest;
    
    %%
    iter = iter+1;
    neighbor = zeros(N,N);
    Convergence_curve(iter) = Alpha_score;  
end
end

function Positions=initialization(SearchAgents_no,dim,ub,lb)

Boundary_no= size(ub,2); % numnber of boundaries

% If the boundaries of all variables are equal and user enter a signle
% number for both ub and lb
if Boundary_no==1
    Positions=rand(SearchAgents_no,dim).*(ub-lb)+lb;
end

% If each variable has a different lb and ub
if Boundary_no>1
    for i=1:dim
        ub_i=ub(i);
        lb_i=lb(i);
        Positions(:,i)=rand(SearchAgents_no,1).*(ub_i-lb_i)+lb_i;
    end
end
end
%This function is used for L-SHADE bound checking
function vi = boundConstraint (vi, pop, lu)

% if the boundary constraint is violated, set the value to be the middle
% of the previous value and the bound
%

[NP, D] = size(pop);  % the population size and the problem's dimension

%% check the lower bound
xl = repmat(lu(1, :), NP, 1);
pos = vi < xl;
vi(pos) = (pop(pos) + xl(pos)) / 2;

%% check the upper bound
xu = repmat(lu(2, :), NP, 1);
pos = vi > xu;
vi(pos) = (pop(pos) + xu(pos)) / 2;
end
