# Supplementary material for: Advancing image segmentation with DBO-Otsu: Addressing rubber tree diseases through enhanced threshold techniques
Source: PLoS One. 2024 Mar 21;19(3):e0297284. doi: 10.1371/journal.pone.0297284 (PMC10956860; doi:10.1371/journal.pone.0297284)
Supplement: S1 File — (ZIP) [file pone.0297284.s011.zip › The first-time code and data/main.m]

clear;clc;close all
%=================================1===============================================
%全局变量
global COUNTS;
global sumVal;
global total;
global first;
global second;

I = imread('3-8.jpg');
I = rgb2gray(I);

%F2预处理
% 计算阈值

second = 1;
[COUNTS,X] = imhist(I);
%   total = size(I,1)*size(I,2);
sumVal = 0;
total = 0;
for t = second : 256
    total = total + COUNTS(t);
end
for t = second : 256
    sumVal = sumVal + ((t-1) * COUNTS(t)/total);
end
%================================1=======================================================
Function_name='F2'; % 使用方程的名字，对应 Functions_details 文件
[lb,ub,dim,fobj]=Get_Functions_details(Function_name);  %得到具体的方程即目标函数，变量的维度，变量的上下限

pop_num=30;  % Number of search agents 种群数量
Max_iter=50;    % Maximum numbef of iterations 最大迭代次数
%以下是各种优化算法的比较
Time_compare=[];      %算法的运行时间比较
Fival_compare=[];       %算法的最终目标比较
y_compare=[];            %算法各阈值比较
curve_compare=[];     %算法的过程函数比较
name_all=[];     %算法的名称记录


%%
%%算法类
%麻雀搜索算法SSA=============================================
Fival_compare=[];       %算法的最终目标比较
t1=clock;
iter=1;
[fMin_SSA,bestX_SSA,SSA_curve]=SSA(pop_num,Max_iter,lb,ub,dim,fobj);    %麻雀搜索算法
t2=clock;
time_SSA=(t2(end)+t2(end-1)*60+t2(end-2)*3600-t1(end)-t1(end-1)*60-t1(end-2)*3600);
bestX_SSA = sort(bestX_SSA,2);           %阈值排序
y_compare=[y_compare,bestX_SSA];   
Fival_compare=[Fival_compare,fMin_SSA];   
Time_compare=[Time_compare,time_SSA(end)];
curve_compare=[curve_compare;SSA_curve];
name_all{1,iter}='SSA';
iter=iter+1;
%
%%标准大津算法================================================
t1=clock;
% 将图像裁剪到感兴趣的灰度范围内
cropped_image = I;
cropped_image(cropped_image < second) = second;
cropped_image(cropped_image > 256) = 256;
% 使用multithresh函数计算三个阈值
num_thresholds = 4;
thresholds = multithresh(cropped_image, num_thresholds);
%=========================7============================
t2=clock;
time_OTSU=(t2(end)+t2(end-1)*60+t2(end-2)*3600-t1(end)-t1(end-1)*60-t1(end-2)*3600);
% y_compare=[y_compare,thresholds];
% Time_compare=[Time_compare,time_OTSU(end)];
% name_all{1,iter}='OTSU';
% iter=iter+1;

%鲸鱼优化算法WOA=====================================
t1=clock;
[fMin_WOA,bestX_WOA,WOA_curve]=WOA(pop_num,Max_iter,lb,ub,dim,fobj); % 鲸鱼优化算法    
t2=clock;
time_WOA=(t2(end)+t2(end-1)*60+t2(end-2)*3600-t1(end)-t1(end-1)*60-t1(end-2)*3600);
bestX_WOA = sort(bestX_WOA,2);           %阈值排序
y_compare=[y_compare,bestX_WOA];   
Fival_compare=[Fival_compare,fMin_WOA];
Time_compare=[Time_compare,time_WOA(end)];
curve_compare=[curve_compare;WOA_curve];
name_all{1,iter}='WOA';
iter=iter+1;
%
% 白鲨优化算法 White Shark Optimizer (WSO)
t1=clock;
[fMin_WSO,bestX_WSO,WSO_curve]=WSO(pop_num,Max_iter,lb,ub,dim,fobj);     
t2=clock;
time_WSO=(t2(end)+t2(end-1)*60+t2(end-2)*3600-t1(end)-t1(end-1)*60-t1(end-2)*3600);
bestX_WSO = sort(bestX_WSO,2);           %阈值排序
y_compare=[y_compare,bestX_WSO];   
Fival_compare=[Fival_compare,fMin_WSO];
Time_compare=[Time_compare,time_WSO(end)];
curve_compare=[curve_compare;WSO_curve];
name_all{1,iter}='WSO';
iter=iter+1;

%灰狼优化算法GWO=======================
t1=clock;
[fMin_GWO,bestX_GWO,GWO_curve]=GWO(pop_num,Max_iter,lb,ub,dim,fobj);      % 灰狼优化算法 
t2=clock;
time_GWO=(t2(end)+t2(end-1)*60+t2(end-2)*3600-t1(end)-t1(end-1)*60-t1(end-2)*3600);
bestX_GWO = sort(bestX_GWO,2);           %阈值排序
y_compare=[y_compare,bestX_GWO];   
Fival_compare=[Fival_compare,fMin_GWO];
Time_compare=[Time_compare,time_GWO(end)];
curve_compare=[curve_compare;GWO_curve];
name_all{1,iter}='GWO';
iter=iter+1;
%人工蜂鸟算法AHA================ Artificial Hummingbird Algorithm
t1=clock;
[fMin_AHA,bestX_AHA,AHA_curve]=AHA(pop_num,Max_iter,lb,ub,dim,fobj);     
t2=clock;
time_AHA=(t2(end)+t2(end-1)*60+t2(end-2)*3600-t1(end)-t1(end-1)*60-t1(end-2)*3600);
bestX_AHA = sort(bestX_AHA,2);           %阈值排序
y_compare=[y_compare,bestX_AHA];   
Fival_compare=[Fival_compare,fMin_AHA];
Time_compare=[Time_compare,time_AHA(end)];
curve_compare=[curve_compare;AHA_curve'];
name_all{1,iter}='AHA';
iter=iter+1;

%变色龙优化算法 Chameleon Swarm Algorithm (CSA)  
t1=clock;
[fMin_CSA,bestX_CSA,CSA_curve]=CSA(pop_num,Max_iter,lb,ub,dim,fobj);     
t2=clock;
time_CSA=(t2(end)+t2(end-1)*60+t2(end-2)*3600-t1(end)-t1(end-1)*60-t1(end-2)*3600);
bestX_CSA = sort(bestX_CSA,2);           %阈值排序
y_compare=[y_compare,bestX_CSA];   
Fival_compare=[Fival_compare,fMin_CSA];
Time_compare=[Time_compare,time_CSA(end)];
curve_compare=[curve_compare;CSA_curve];
name_all{1,iter}='CSA';
iter=iter+1;
% 

%F1预处理=========1====================================================================
% 计算阈值
first = 255 * graythresh(I);
[COUNTS,X] = imhist(I);
%   total = size(I,1)*size(I,2);
sumVal = 0;
total = 0;
for t = first : 256
    total = total + COUNTS(t);
end
for t = first : 256
    sumVal = sumVal + ((t-1) * COUNTS(t)/total);
end
%================================1=======================================================
Function_name='F1'; % 使用方程的名字，对应 Functions_details 文件
[lb,ub,dim,fobj]=Get_Functions_details(Function_name);  %得到具体的方程即目标函数，变量的维度，变量的上下限

%蜣螂优化算法DBO======================================================
t1=clock;
[fMin_DBO,bestX_DBO,DBO_curve]=DBO(pop_num,Max_iter,lb,ub,dim,fobj);    %蜣螂优化算法
t2=clock;
time_DBO=(t2(end)+t2(end-1)*60+t2(end-2)*3600-t1(end)-t1(end-1)*60-t1(end-2)*3600);
bestX_DBO = sort(bestX_DBO,2);           %阈值排序
bestX_DBO = [first,bestX_DBO];
y_compare=[y_compare,bestX_DBO];   
Fival_compare=[Fival_compare,fMin_DBO];   
Time_compare=[Time_compare,time_DBO(end)];
%====================33333333333========================
% 获取 curve_compare 和 DBO_curve 的列数
numCols_compare = size(curve_compare, 2);
numCols_DBO = size(DBO_curve, 2);
% 如果 DBO_curve 的列数少于 curve_compare，则使用 padarray 添加缺少的列并填充为零
if numCols_DBO < numCols_compare
    numMissingCols = numCols_compare - numCols_DBO;
    DBO_curve = padarray(DBO_curve, [0 numMissingCols], 0, 'post');
end
%================33333333333333======================
% 将 DBO_curve 添加到 curve_compare 的下方
curve_compare = [curve_compare; DBO_curve];
name_all{1,iter}='DBO';
iter=iter+1;


%%各类优化算法
%%粒子群优化算法======================================
% t1=clock;
% [fMin_PSO,bestX_PSO,PSO_curve]=PSO(pop_num,Max_iter,lb,ub,dim,fobj);  % 粒子群优化算法
% t2=clock;
% time_PSO=(t2(end)+t2(end-1)*60+t2(end-2)*3600-t1(end)-t1(end-1)*60-t1(end-2)*3600);
% Fival_compare=[Fival_compare,fMin_PSO];
% Time_compare=[Time_compare,time_PSO(end)];
% curve_compare=[curve_compare;PSO_curve];
% name_all{1,iter}='PSO';
% iter=iter+1;
% 模拟退火优化算法================================
% t1=clock;
% [fMin_SA,bestX2,SA_curve]=SA(Max_iter,lb,ub,dim,fobj);                               % 模拟退火优化算法
% t2=clock;
% time_SA=(t2(end)+t2(end-1)*60+t2(end-2)*3600-t1(end)-t1(end-1)*60-t1(end-2)*3600);
% Fival_compare=[Fival_compare,fMin_SA];
% Time_compare=[Time_compare,time_SA(end)];
% curve_compare=[curve_compare;SA_curve];
% name_all{1,iter}='SA';
% iter=iter+1;
% % 遗传算法优化算法================================
% t1=clock;
% [fMin_GA,bestX_GA,GA_curve]=GA(pop_num,Max_iter,lb,ub,dim,fobj);     % 遗传算法优化算法    
% time_GA=(clock-t1);
% Fival_compare=[Fival_compare,fMin_GA];
% Time_compare=[Time_compare,time_GA(end)];
% curve_compare=[curve_compare;GA_curve];
% name_all{1,iter}='GA';
% iter=iter+1;
% %改进灰狼优化算法 
% t1=clock;
% [fMin_IGWO,bestX_IGWO,IGWO_curve]=IGWO(pop_num,Max_iter,lb,ub,dim,fobj);  
% t2=clock;
% time_IGWO=(t2(end)+t2(end-1)*60+t2(end-2)*3600-t1(end)-t1(end-1)*60-t1(end-2)*3600);
% Fival_compare=[Fival_compare,fMin_IGWO];
% Time_compare=[Time_compare,time_IGWO(end)];
% curve_compare=[curve_compare;IGWO_curve];
% name_all{1,iter}='IGWO';
% iter=iter+1;
% 
% %改进鲸鱼优化算法
% t1=clock;
% [fMin_EWOA,bestX_EWOA,EWOA_curve]=E_WOA(pop_num,Max_iter,lb,ub,dim,fobj); 
% t2=clock;
% time_EWOA=(t2(end)+t2(end-1)*60+t2(end-2)*3600-t1(end)-t1(end-1)*60-t1(end-2)*3600);
% Fival_compare=[Fival_compare,fMin_EWOA];
% Time_compare=[Time_compare,time_EWOA(end)];
% curve_compare=[curve_compare;EWOA_curve];
% name_all{1,iter}='EWOA';
% iter=iter+1;
% 
% % %蚁群算法
% % %时间略长
% % t1=clock;
% % [fMin_ALO,bestX_ALO,ALO_curve]=ALO(pop_num,Max_iter,lb,ub,dim,fobj);     
% % t2=clock;
% % time_ALO=(t2(end)+t2(end-1)*60+t2(end-2)*3600-t1(end)-t1(end-1)*60-t1(end-2)*3600);
% % Fival_compare=[Fival_compare,fMin_ALO];
% % Time_compare=[Time_compare,time_ALO(end)];
% % curve_compare=[curve_compare;ALO_curve];
% % name_all{1,iter}='ALO';
% % iter=iter+1;
% 
% %蝴蝶优化算法
% t1=clock;
% [fMin_MFO,bestX_MFO,MFO_curve]=MFO(pop_num,Max_iter,lb,ub,dim,fobj);     
% t2=clock;
% time_MFO=(t2(end)+t2(end-1)*60+t2(end-2)*3600-t1(end)-t1(end-1)*60-t1(end-2)*3600);
% Fival_compare=[Fival_compare,fMin_MFO];
% Time_compare=[Time_compare,time_MFO(end)];
% curve_compare=[curve_compare;MFO_curve];
% name_all{1,iter}='MFO';
% iter=iter+1;
% %
% % 阿狸八八和四十大盗优化算法 Ali baba and the Forty Thieves (AFT) algorithm 
% t1=clock;
% [fMin_AFT,bestX_AFT,AFT_curve]=AFT(pop_num,Max_iter,lb,ub,dim,fobj);     
% t2=clock;
% time_AFT=(t2(end)+t2(end-1)*60+t2(end-2)*3600-t1(end)-t1(end-1)*60-t1(end-2)*3600);
% Fival_compare=[Fival_compare,fMin_AFT];
% Time_compare=[Time_compare,time_AFT(end)];
% curve_compare=[curve_compare;AFT_curve];
% name_all{1,iter}='AFT';
% iter=iter+1;
%蜻蜓优化算法
%时间略长
% t1=clock;
% [fMin_DA,bestX_DA,DA_curve]=DA(pop_num,Max_iter,lb,ub,dim,fobj);     
% t2=clock;
% time_DA=(t2(end)+t2(end-1)*60+t2(end-2)*3600-t1(end)-t1(end-1)*60-t1(end-2)*3600);
% Fival_compare=[Fival_compare,fMin_DA];
% Time_compare=[Time_compare,time_DA(end)];
% curve_compare=[curve_compare;DA_curve];
% name_all{1,iter}='DA';
% iter=iter+1;
% % %蝗虫优化算法
% %%速度太慢了
% t1=clock;
% [fMin_GOA,bestX_GOA,GOA_curve]=GOA(pop_num,Max_iter,lb,ub,dim,fobj);     
% t2=clock;
% time_GOA=(t2(end)+t2(end-1)*60+t2(end-2)*3600-t1(end)-t1(end-1)*60-t1(end-2)*3600);
% Fival_compare=[Fival_compare,fMin_GOA];
% Time_compare=[Time_compare,time_GOA(end)];
% curve_compare=[curve_compare;GOA_curve];
% name_all{1,iter}='GOA';
% iter=iter+1;
% % %改进版蝗虫优化算法
% % 时间还是略长
% t1=clock;
% [fMin_IGOA,bestX_IGOA,IGOA_curve]=IGOA(pop_num,Max_iter,lb,ub,dim,fobj);     
% t2=clock;
% time_IGOA=(t2(end)+t2(end-1)*60+t2(end-2)*3600-t1(end)-t1(end-1)*60-t1(end-2)*3600);
% Fival_compare=[Fival_compare,fMin_IGOA];
% Time_compare=[Time_compare,time_IGOA(end)];
% curve_compare=[curve_compare;IGOA_curve];
% name_all{1,iter}='IGOA';
% iter=iter+1;
% %多版本优化器  Multi-Verse Optimizer
% t1=clock;
% [fMin_MVO,bestX_MVO,MVO_curve]=MVO(pop_num,Max_iter,lb,ub,dim,fobj);     
% t2=clock;
% time_MVO=(t2(end)+t2(end-1)*60+t2(end-2)*3600-t1(end)-t1(end-1)*60-t1(end-2)*3600);
% Fival_compare=[Fival_compare,fMin_MVO];
% Time_compare=[Time_compare,time_MVO(end)];
% curve_compare=[curve_compare;MVO_curve];
% name_all{1,iter}='MVO';
% iter=iter+1;
% 
% %正弦余弦优化算法 Sine Cosine Algorithm
% t1=clock;
% [fMin_SCA,bestX_SCA,SCA_curve]=SCA(pop_num,Max_iter,lb,ub,dim,fobj);     
% t2=clock;
% time_SCA=(t2(end)+t2(end-1)*60+t2(end-2)*3600-t1(end)-t1(end-1)*60-t1(end-2)*3600);
% Fival_compare=[Fival_compare,fMin_SCA];
% Time_compare=[Time_compare,time_SCA(end)];
% curve_compare=[curve_compare;SCA_curve];
% name_all{1,iter}='SCA';
% iter=iter+1;
% 
% %水母优化算法？Salp Swarm Algorithm
% t1=clock;
% [fMin_SS,bestX_SS,SS_curve]=SS(pop_num,Max_iter,lb,ub,dim,fobj);     
% t2=clock;
% time_SS=(t2(end)+t2(end-1)*60+t2(end-2)*3600-t1(end)-t1(end-1)*60-t1(end-2)*3600);
% Fival_compare=[Fival_compare,fMin_SS];
% Time_compare=[Time_compare,time_SS(end)];
% curve_compare=[curve_compare;SS_curve];
% name_all{1,iter}='SS';
% iter=iter+1;
% 
% % % %平衡优化器 Equilibrium Optimizer
% % %感觉时间有点慢
% % t1=clock;
% % RUN_NUM=30;
% % [fMin_EO,bestX_EO,EO_curve]=EO(pop_num,Max_iter,lb,ub,dim,fobj,RUN_NUM);     
% % t2=clock;
% % time_EO=(t2(end)+t2(end-1)*60+t2(end-2)*3600-t1(end)-t1(end-1)*60-t1(end-2)*3600);
% % Fival_compare=[Fival_compare,fMin_EO];
% % Time_compare=[Time_compare,time_EO(end)];
% % curve_compare=[curve_compare;EO_curve];
% % name_all{1,iter}='EO';
% % iter=iter+1;
% 
% %秃鹰优化算法 African vultures optimization algorithm
% t1=clock;
% [fMin_AVOA,bestX_AVOA,AVOA_curve]=AVOA(pop_num,Max_iter,lb,ub,dim,fobj);     
% t2=clock;
% time_AVOA=(t2(end)+t2(end-1)*60+t2(end-2)*3600-t1(end)-t1(end-1)*60-t1(end-2)*3600);
% Fival_compare=[Fival_compare,fMin_AVOA];
% Time_compare=[Time_compare,time_AVOA(end)];
% curve_compare=[curve_compare;AVOA_curve];
% name_all{1,iter}='AVOA';
% iter=iter+1;
% 
%===============================2=========================================
%=============阈值================================
% %人工大猩猩部队优化算法 Artificial gorilla troops optimizer
% t1=clock;
% [fMin_GTO,bestX_GTO,GTO_curve]=GTO(pop_num,Max_iter,lb,ub,dim,fobj);     
% t2=clock;
% time_GTO=(t2(end)+t2(end-1)*60+t2(end-2)*3600-t1(end)-t1(end-1)*60-t1(end-2)*3600);
% Fival_compare=[Fival_compare,fMin_GTO];
% Time_compare=[Time_compare,time_GTO(end)];
% curve_compare=[curve_compare;GTO_curve'];
% name_all{1,iter}='GTO';
% iter=iter+1;
% 
% %流向算法 Flow Direction Algorithm
% alpha=50; % Number of flows
% beta=1; %Number of neighborhoods
% t1=clock;
% [fMin_FDA,bestX_FDA,FDA_curve]=FDA(Max_iter,lb,ub,dim,fobj,alpha,beta);     
% t2=clock;
% time_FDA=(t2(end)+t2(end-1)*60+t2(end-2)*3600-t1(end)-t1(end-1)*60-t1(end-2)*3600);
% Fival_compare=[Fival_compare,fMin_FDA];
% Time_compare=[Time_compare,time_FDA(end)];
% curve_compare=[curve_compare;FDA_curve];
% name_all{1,iter}='FDA';
% iter=iter+1;
% 
% % 算术优化算法 The Arithmetic Optimization Algorithm
% t1=clock;
% [fMin_AOA,bestX_AOA,AOA_curve]=AOA(pop_num,Max_iter,lb,ub,dim,fobj);     
% t2=clock;
% time_AOA=(t2(end)+t2(end-1)*60+t2(end-2)*3600-t1(end)-t1(end-1)*60-t1(end-2)*3600);
% Fival_compare=[Fival_compare,fMin_AOA];
% Time_compare=[Time_compare,time_AOA(end)];
% curve_compare=[curve_compare;AOA_curve];
% name_all{1,iter}='AOA';
% iter=iter+1;
% 
% %鹈鹕优化算法POA============== The Pelican Optimization Algorithm
% t1=clock;
% [fMin_POA,bestX_POA,POA_curve]=POA(pop_num,Max_iter,lb,ub,dim,fobj);     
% t2=clock;
% time_POA=(t2(end)+t2(end-1)*60+t2(end-2)*3600-t1(end)-t1(end-1)*60-t1(end-2)*3600);
% Fival_compare=[Fival_compare,fMin_POA];
% Time_compare=[Time_compare,time_POA(end)];
% curve_compare=[curve_compare;POA_curve];
% name_all{1,iter}='POA';
% iter=iter+1;
% 

%================================================================
%%

% %axis tight 显示阈值和适应度
% grid on
% box on
% legend('DBO')
% display(['The best solution obtained by DBO is : ', num2str(bestX_DBO)]);
% display(['The best optimal value of the objective funciton found by DBO is : ', num2str(fMin_DBO)]);


% segmented_image = imquantize(I, thresholds);
% % 对分割图像进行归一化或调整范围
% segmented_image = double(segmented_image);
% segmented_image = segmented_image / max(segmented_image(:));

% % 将图像裁剪到感兴趣的灰度范围内
% %将低于阈值的像素设为黑色
% binary_image = I < first;
% I(binary_image) = 0; % 将低于阈值的像素设为黑色（灰度值为0）
% 
% 
% binary_image = segmented_image < first/255;
% segmented_image(binary_image) = 0; % 将低于阈值的像素设为黑色（灰度值为0）

% % 显示原始图像和分割后的图像
% figure(1);
% subplot(2, 2, 1);
% imshow(I); 
% title('原始图像');
% 
% subplot(2, 2, 2);
% imshow(segmented_image);
% title('多阈值分割图像');


% %%
% %三种方法比较
% % 确保两张图像的大小相同
% newSize = size(im2gray(segmented_image));
% I = imresize(im2double(I), newSize);
% psnrvalue = psnr(segmented_image,I);
% disp('灰度图像的峰值信噪比(PSNR)：');
% disp(psnrvalue);
% 
% fsim_score = FR_FSIMc(segmented_image, I);
% disp(['特征相似性指数测量(FSIM): ', num2str(fsim_score)]);
% 
% % 计算结构相似性指数
% [ssim_index, ssim_map] = ssim(segmented_image, I);
% % 显示结构相似性指数结果
% fprintf('结构相似性指数(SSIM): %.4f\n', ssim_index);

% 显示处理后的乳胶和割痕图像
segmented_image = imbinarize(I, bestX_DBO(3)/255);
BW_connected = bwareaopen(segmented_image, 500);
subplot(2, 2, 3);
imshow(BW_connected);
title('处理后的乳胶图像');
%===========================================================================
segmented_image = imbinarize(I, bestX_DBO(1)/255);
BW2 = bwareaopen(segmented_image, 2000); % 500是我们选择的面积阈值
%================================================================
% 创建一个圆形的结构元素
se = strel('disk',5); 

% 使用膨胀操作来连接白色区域
BW_dilated = imdilate(BW2, se);

% 使用腐蚀操作来恢复原始的大小
BW_connected = imerode(BW_dilated, se);

subplot(2, 2, 4);
imshow(BW_connected);
title('处理后的割痕图像');
% %============================2=================================

load('color_list')
figure(2)
% 画迭代过程曲线
for N = 1:length(Fival_compare)
    if N < length(Fival_compare)  % 不是最后一条曲线
        plot(curve_compare(N, :), 'Color', color_list(10*N+10, :), 'LineWidth', 2)
    else
        plot(curve_compare(N, :), 'Color', [1.0, 0.0, 0.0], 'LineWidth', 2)  % 最后一条曲线为红色
    end
    hold on
end
xlabel('number of iterations');
ylabel('objective function value');
grid on
box on
legend(name_all)
% 设置图像的大小以缩小宽度
new_width = 320;  % 设置新的宽度
current_position = get(gcf, 'Position');
set(gcf, 'Position', [current_position(1), current_position(2), new_width, current_position(4)]);
% %以下可以显示
% % display(['The best solution obtained by SSA is : ', num2str(bestX)]);
% % display(['The best optimal value of the objective funciton found by SSA is : ', num2str(fMin)]);
% %%  智能优化算法和内点法比较
% t1=clock;
% lb= lb.*ones( 1,dim );    %     约束上限
% ub= ub.*ones( 1,dim );    %   约束下限   
% x0 = zeros( 1, dim );   %随机初始化n个种群
% [xsol,fval] = fmincon(fobj,x0,[],[],[],[],lb,ub);
% time_interpoint=(clock-t1);         %内点法
% Fival_compare=[Fival_compare,fval];
% Time_compare=[Time_compare,time_interpoint(end)];
% name_all{1,iter}='inter-point';
% iter=iter+1;

% %%  运行值和最终目标函数比较
% figure(3)
% color=color_list(randperm(length(color_list)),:);
% width=0.7; %柱状图宽度
% for  i=1:length(Fival_compare) 
%    set(bar(i,Fival_compare(i),width),'FaceColor',color(i,:),'EdgeColor',[0,0,0],'LineWidth',2)
%    hold on
%     
%    %在柱状图 x,y 基础上 绘制误差 ,low为下误差，high为上误差，LineStyle 误差图样式，'Color' 误差图颜色  
%    % 'LineWidth', 线宽,'CapSize',误差标注大小
%    %errorbar(i, y(i), low(i), high(i), 'LineStyle', 'none', 'Color', color(i+3,:), 'LineWidth', 1.5,'CapSize',18);
% end
% ylabel('obj-value')
% ax=gca;
% ax.XTick = 1:1:length(Fival_compare);
% set(gca,'XTickLabel',name_all,"LineWidth",2);
% set(gca,"FontName","Times New Roman","FontSize",12,"LineWidth",2)

% %% 运行时间比较
% figure(4)
% color=color_list(randperm(length(color_list)),:);
% width=0.7; %柱状图宽度
% for  i=1:length(Fival_compare) 
%    set(bar(i,Time_compare(i),width),'FaceColor',color(i,:),'EdgeColor',[0,0,0],'LineWidth',2)
%    hold on
%    %在柱状图 x,y 基础上 绘制误差 ,low为下误差，high为上误差，LineStyle 误差图样式，'Color' 误差图颜色  
%    % 'LineWidth', 线宽,'CapSize',误差标注大小
%    %errorbar(i, y(i), low(i), high(i), 'LineStyle', 'none', 'Color', color(i+3,:), 'LineWidth', 1.5,'CapSize',18);
% end
% ylabel('Time')
% ax=gca;
% ax.XTick = 1:1:length(Fival_compare);
% set(gca,'XTickLabel',name_all,"LineWidth",2);
% set(gca,"FontName","Times New Roman","FontSize",12,"LineWidth",2)
% %%
% % 画出目标函数的图示,只能画到三维，目标函数dim的设置可能很多维
% % figure(1)
% % x=lb/2:0.1:ub/2;  %x轴,y轴范围
% % y=x;
% % L_num=length(x);
% % f_value=[];      %对应x,y的函数值
% % for i=1:L_num
% %     for j=1:L_num
% %         f_value(i,j)=fobj([x(i),y(j)]);
% %     end
% % end
% % surfc(x,y,f_value,'LineStyle','none');
