# Supplementary material for: Advancing image segmentation with DBO-Otsu: Addressing rubber tree diseases through enhanced threshold techniques
Source: PLoS One. 2024 Mar 21;19(3):e0297284. doi: 10.1371/journal.pone.0297284 (PMC10956860; doi:10.1371/journal.pone.0297284)
Supplement: S1 File — (ZIP) [file pone.0297284.s011.zip › The first-time code and data/MFO.m]

%______________________________________________________________________________________________
%  Moth-Flame Optimization Algorithm (MFO)                                                            
%  Source codes demo version 1.0                                                                      
%                                                                                                     
%  Developed in MATLAB R2011b(7.13)                                                                   
%                                                                                                     
%  Author and programmer: Seyedali Mirjalili                                                          
%                                                                                                     
%         e-Mail: ali.mirjalili@gmail.com                                                             
%                 seyedali.mirjalili@griffithuni.edu.au                                               
%                                                                                                     
%       Homepage: http://www.alimirjalili.com                                                         
%                                                                                                     
%  Main paper:                                                                                        
%  S. Mirjalili, Moth-Flame Optimization Algorithm: A Novel Nature-inspired Heuristic Paradigm, 
%  Knowledge-Based Systems, DOI: http://dx.doi.org/10.1016/j.knosys.2015.07.006
%_______________________________________________________________________________________________
% You can simply define your cost in a seperate file and load its handle to fobj 
% The initial parameters that you need are:
%__________________________________________
% fobj = @YourCostFunction
% dim = number of your variables
% Max_iteration = maximum number of generations
% SearchAgents_no = number of search agents
% lb=[lb1,lb2,...,lbn] where lbn is the lower bound of variable n
% ub=[ub1,ub2,...,ubn] where ubn is the upper bound of variable n
% If all the variables have equal lower bound you can just
% define lb and ub as two single number numbers

% To run MFO: [Best_score,Best_pos,cg_curve]=MFO(SearchAgents_no,Max_iteration,lb,ub,dim,fobj)
%______________________________________________________________________________________________

function [Best_flame_score,Best_flame_pos,Convergence_curve]=MFO(N,Max_iteration,lb,ub,dim,fobj)

% display('MFO is optimizing your problem');

%Initialize the positions of moths
Moth_pos=initialization(N,dim,ub,lb);

Convergence_curve=zeros(1,Max_iteration);

Iteration=1;

% Main loop
while Iteration<Max_iteration+1
    
    % Number of flames Eq. (3.14) in the paper
    Flame_no=round(N-Iteration*((N-1)/Max_iteration));
    
    for i=1:size(Moth_pos,1)
        
        % Check if moths go out of the search spaceand bring it back
        Flag4ub=Moth_pos(i,:)>ub;
        Flag4lb=Moth_pos(i,:)<lb;
        Moth_pos(i,:)=(Moth_pos(i,:).*(~(Flag4ub+Flag4lb)))+ub.*Flag4ub+lb.*Flag4lb;  
        
        % Calculate the fitness of moths
        Moth_fitness(1,i)=fobj(Moth_pos(i,:));  
        
    end
       
    if Iteration==1
        % Sort the first population of moths
        [fitness_sorted I]=sort(Moth_fitness);
        sorted_population=Moth_pos(I,:);
        
        % Update the flames
        best_flames=sorted_population;
        best_flame_fitness=fitness_sorted;
    else
        
        % Sort the moths
        double_population=[previous_population;best_flames];
        double_fitness=[previous_fitness best_flame_fitness];
        
        [double_fitness_sorted I]=sort(double_fitness);
        double_sorted_population=double_population(I,:);
        
        fitness_sorted=double_fitness_sorted(1:N);
        sorted_population=double_sorted_population(1:N,:);
        
        % Update the flames
        best_flames=sorted_population;
        best_flame_fitness=fitness_sorted;
    end
    
    % Update the position best flame obtained so far
    Best_flame_score=fitness_sorted(1);
    Best_flame_pos=sorted_population(1,:);
      
    previous_population=Moth_pos;
    previous_fitness=Moth_fitness;
    
    % a linearly dicreases from -1 to -2 to calculate t in Eq. (3.12)
    a=-1+Iteration*((-1)/Max_iteration);
    
    for i=1:size(Moth_pos,1)
        
        for j=1:size(Moth_pos,2)
            if i<=Flame_no % Update the position of the moth with respect to its corresponsing flame
                
                % D in Eq. (3.13)
                distance_to_flame=abs(sorted_population(i,j)-Moth_pos(i,j));
                b=1;
                t=(a-1)*rand+1;
                
                % Eq. (3.12)
                Moth_pos(i,j)=distance_to_flame*exp(b.*t).*cos(t.*2*pi)+sorted_population(i,j);
            end
            
            if i>Flame_no % Upaate the position of the moth with respct to one flame
                
                % Eq. (3.13)
                distance_to_flame=abs(sorted_population(i,j)-Moth_pos(i,j));
                b=1;
                t=(a-1)*rand+1;
                
                % Eq. (3.12)
                Moth_pos(i,j)=distance_to_flame*exp(b.*t).*cos(t.*2*pi)+sorted_population(Flame_no,j);
            end
            
        end
        
    end
    
    Convergence_curve(Iteration)=Best_flame_score;
    
    % Display the iteration and best optimum obtained so far
%     if mod(Iteration,50)==0
%         display(['At iteration ', num2str(Iteration), ' the best fitness is ', num2str(Best_flame_score)]);
%     end
    Iteration=Iteration+1; 
end
end

function X=initialization(SearchAgents_no,dim,ub,lb)

Boundary_no= size(ub,2); % numnber of boundaries

% If the boundaries of all variables are equal and user enter a signle
% number for both ub and lb
if Boundary_no==1
    X=rand(SearchAgents_no,dim).*(ub-lb)+lb;
end

% If each variable has a different lb and ub
if Boundary_no>1
    for i=1:dim
        ub_i=ub(i);
        lb_i=lb(i);
        X(:,i)=rand(SearchAgents_no,1).*(ub_i-lb_i)+lb_i;
    end
end
end
