# Supplementary material for: Advancing image segmentation with DBO-Otsu: Addressing rubber tree diseases through enhanced threshold techniques
Source: PLoS One. 2024 Mar 21;19(3):e0297284. doi: 10.1371/journal.pone.0297284 (PMC10956860; doi:10.1371/journal.pone.0297284)
Supplement: S1 File — (ZIP) [file pone.0297284.s011.zip › The first-time code and data/readme.txt]

The implementation code and data for Section 4.4 of the paper can be found in the 'The first-time code and data' folder. The results can be obtained by running the main function and altering the image path and uncommenting certain lines. The implementations for the other sections are contained in the 'Second addition' folder, where results can be achieved by running the main function and modifying the image path along with certain parameters.
