# Supplementary material for: Advancing image segmentation with DBO-Otsu: Addressing rubber tree diseases through enhanced threshold techniques
Source: PLoS One. 2024 Mar 21;19(3):e0297284. doi: 10.1371/journal.pone.0297284 (PMC10956860; doi:10.1371/journal.pone.0297284)
Supplement: S1 File — (ZIP) [file pone.0297284.s011.zip › The first-time code and data/SA.m]

%% Ä£ÄâÍË»ðËã·¨
function [Best_score,Best_pos,curve]=SA(Mmax,l,u,dim,fobj)
%function [x0,f0]=sim_anl(f,x0,l,u,Mmax,TolFun)
% ÊäÈë: 
%        fobj = ÊÊÓ¦¶Èº¯Êý
%        x0 = ÊäÈëÖÖÈº
%        l = ÖÖÈºÏÂ±ß½ç
%        u = ÖÖÈºÉÏ±ß½ç
%        Mmax = ×î´óÎÂ¶È
%        TolFun = ÓÅ»¯±ä»¯ÈÝÈÌ¶È
%
%
% Êä³ö: 
%        x0 = Êä³öÓÅ»¯ºóµÄÖÖÈº
%        f0 = Êä³öÓÅ»¯ºóµÄÖÖÈºµÄÊÊÓ¦¶ÈÖµ
TolFun = 10E-10;%Ä£ÄâÍË»ðÈÝÈÌ¶È
x0 = (u-l).*rand(1,dim)+l;%Ëæ»ú³õÊ¼»¯Ä£ÄâÍË»ð;
f = fobj;%ÊÊÓ¦¶Èº¯Êý
x=x0;
fx=feval(f,x);%¼ÆËãÊÊÓ¦¶ÈÖµ
f0=fx;
count = 1;%ÓÃÓÚ¼ÇÂ¼ÊÕÁ²ÇúÏß±ê¼Ç
%Ä£ÄâÍË»ðÖ÷Òª²½Öè
for m=1:Mmax
    T=m/Mmax; %ÎÂ¶È
    mu=10^(T*1000);  
    %For each temperature we take 100 test points to simulate reach termal
    for k=0:100
        dx=mu_inv(2*rand(1,dim)-1,mu).*(u-l);
        x1=x+dx;
        %±ß½ç´¦Àí·ÀÖ¹Ô½½ç
        x1=(x1 < l).*l+(l <= x1).*(x1 <= u).*x1+(u < x1).*u;
        %¼ÆËãµ±Ç°Î»ÖÃÊÊÓ¦¶ÈÖµºÍÊÊÓ¦¶ÈÖµÆ«²î
        fx1=feval(f,x1);df=fx1-fx;
        % Èç¹ûdf<0Ôò½ÓÊÜ¸Ã½â£¬Èç¹û´óÓÚ0 ÔòÀûÓÃMetropolis×¼Ôò½øÐÐÅÐ¶ÏÊÇ·ñ½ÓÊÜ       
        if (df < 0 || rand < exp(-T*df/(abs(fx)+eps)/TolFun))==1
            x=x1;fx=fx1;
        end        
        %ÅÐ¶Ïµ±Ç°½âÊÇ·ñ¸üÓÅ£¬¸üÓÅÔò¸üÐÂ.       
        if fx1 < f0 ==1
            x0=x1;f0=fx1;
        end 
    end
     curve(count) = f0;
     count = count+1;
end
Best_pos = x0;
Best_score = f0;
end

function x=mu_inv(y,mu)
%Ä£ÄâÍË»ð²úÉúÐÂÎ»ÖÃÆ«²î
x=(((1+mu).^abs(y)-1)/mu).*sign(y);
end
