# Supplementary material for: Advancing image segmentation with DBO-Otsu: Addressing rubber tree diseases through enhanced threshold techniques
Source: PLoS One. 2024 Mar 21;19(3):e0297284. doi: 10.1371/journal.pone.0297284 (PMC10956860; doi:10.1371/journal.pone.0297284)
Supplement: S2 File — (ZIP) [file pone.0297284.s012.zip]

Archive with 38 entries (37 files):
- code/AHA.m
- code/checkForWhiteBlocksUsingMorphology.asv
- code/checkForWhiteBlocksUsingMorphology.m
- code/color_list.mat
- code/compareImages.m
- code/Comparison_Of_ThreeMethods.m
- code/convertSegmentedImageToUint8.m
- code/create_output_folder.m
- code/CSA.m
- code/DBO.m
- code/denoiseImage.m
- code/enhance_gray_levels_histogram.m
- code/findMaxIndex.m
- code/FR_FSIMc/
- code/FR_FSIMc/FR_FSIM.m
- code/FR_FSIMc/FSIMOnA57.mat
- code/FR_FSIMc/FSIMOnCSIQ.mat
- code/FR_FSIMc/FSIMOnIVC.mat
- code/FR_FSIMc/FSIMOnLIVE.mat
- code/FR_FSIMc/FSIMOnMICT.mat
- code/FR_FSIMc/FSIMOnTID2008.mat
- code/FR_FSIMc/readme.txt
- code/FR_FSIMc/TIP_IQA_FSIM.pdf
- code/Get_Functions_details.asv
- code/Get_Functions_details.m
- code/grayPSNR.m
- code/GWO.m
- code/main.m
- code/modify_image_based_on_threshold.m
- code/OTSU.m
- code/Preserve_horizontal_incision_scars.m
- code/PSO.m
- code/run_optimization_algorithms.m
- code/save_iteration_curves.m
- code/SSA.m
- code/WOA.m
- code/write_optimization_results_to_excel.m
- code/WSO.m
