# Supplementary material for: Advancing image segmentation with DBO-Otsu: Addressing rubber tree diseases through enhanced threshold techniques
Source: PLoS One. 2024 Mar 21;19(3):e0297284. doi: 10.1371/journal.pone.0297284 (PMC10956860; doi:10.1371/journal.pone.0297284)
Supplement: S2 File — (ZIP) [file pone.0297284.s012.zip › code/checkForWhiteBlocksUsingMorphology.asv]

function [has_blocks] = checkForWhiteBlocksUsingMorphology(binaryImage)
    % 检查输入是否为二值图像
    if numel(unique(binaryImage)) > 2
        error('The input must be a binary image.');
    end

    % 应用形态学开操作以去除小的白色区域
    se = strel('rectangle', [3, 3]); % 创建一个3x3的结构元素
    openedImage = imopen(binaryImage, se);
    
    % 应用形态学闭操作以填充割痕内的小孔和缝隙
    se = strel('rectangle', [1, round(size(binaryImage, 2)/30)]); % 横向结构元素
    closedImage = imclose(openedImage, se);
    
    % 计算每行的白色像素数量
    whitePixelsPerRow = sum(closedImage, 2);

    % 找到显著的白色横向割痕
    significantRows = whitePixelsPerRow > (0.75 * size(binaryImage, 2)); % 阈值可以调整

    % 使用形态学操作来检测非横向的大块白色区域
    se = strel('rectangle', [round(size(binaryImage, 1)/30), 1]); % 纵向结构元素
    verticalFeatures = imopen(binaryImage, se);

    % 计算非横向大块白色区域的总白色像素数量
    verticalWhitePixels = sum(verticalFeatures(:));

    % 判断是否存在显著的非横向白色区域
    has_blocks = verticalWhitePixels > (numel(verticalFeatures) * 0.3); % 阈值可以根据需要调整

    % 可视化原图像和形态学处理后的图像，可选
%     figure;
%     subplot(1, 3, 1), imshow(binaryImage), title('Original Binary Image');
%     subplot(1, 3, 2), imshow(closedImage), title('After Morphological Closing');
%     subplot(1, 3, 3), imshow(verticalFeatures), title('Vertical White Blocks');
end
