# Supplementary material for: Advancing image segmentation with DBO-Otsu: Addressing rubber tree diseases through enhanced threshold techniques
Source: PLoS One. 2024 Mar 21;19(3):e0297284. doi: 10.1371/journal.pone.0297284 (PMC10956860; doi:10.1371/journal.pone.0297284)
Supplement: S2 File — (ZIP) [file pone.0297284.s012.zip › code/checkForWhiteBlocksUsingMorphology.m]

function [has_blocks] = checkForWhiteBlocksUsingMorphology(binaryImage)
    % 检查输入是否为二值图像
    if numel(unique(binaryImage)) > 2
        error('The input must be a binary image.');
    end

    % 应用形态学开操作以去除小的白色区域
    se = strel('rectangle', [3, 3]); % 创建一个3x3的结构元素
    openedImage = imopen(binaryImage, se);
    
    % 应用形态学闭操作以填充割痕内的小孔和缝隙
    se = strel('rectangle', [1, round(size(binaryImage, 2)/30)]); % 横向结构元素
    closedImage = imclose(openedImage, se);
    
    % 计算每行的白色像素数量
    whitePixelsPerRow = sum(closedImage, 2);

    % 找到显著的白色横向割痕
    significantRows = whitePixelsPerRow > (0.70 * size(binaryImage, 2)); % 阈值可以调整

    % 计算显著横向割痕区域的总白色像素数量
    horizontalWhitePixels = sum(whitePixelsPerRow(significantRows));

    % 使用形态学操作来检测非横向的大块白色区域
    se = strel('rectangle', [round(size(binaryImage, 1)/30), 1]); % 纵向结构元素
    verticalFeatures = imopen(binaryImage, se);

    % 计算非横向大块白色区域的总白色像素数量
    verticalWhitePixels = sum(verticalFeatures(:));

    % 通过比较显著横向割痕区域与非横向大块区域的白色像素数量来判断
    has_blocks = verticalWhitePixels  > (horizontalWhitePixels * 1.5);

    % 可视化原图像和形态学处理后的图像，可选
    % figure;
    % subplot(1, 3, 1), imshow(binaryImage), title('Original Binary Image');
    % subplot(1, 3, 2), imshow(closedImage), title('After Morphological Closing');
    % subplot(1, 3, 3), imshow(verticalFeatures), title('Vertical White Blocks');
end
