# Supplementary material for: Advancing image segmentation with DBO-Otsu: Addressing rubber tree diseases through enhanced threshold techniques
Source: PLoS One. 2024 Mar 21;19(3):e0297284. doi: 10.1371/journal.pone.0297284 (PMC10956860; doi:10.1371/journal.pone.0297284)
Supplement: S2 File — (ZIP) [file pone.0297284.s012.zip › code/compareImages.m]

function [psnrVal, fsimVal, ssimVal] = compareImages(original, segmented)


    % 计算PSNR
    psnrVal = psnr(segmented, original);

    % 计算SSIM
    ssimVal = ssim(segmented, original);

    % 计算FSIM
     fsimVal = FR_FSIM(original, segmented); 

%     % 显示结果
%     fprintf('PSNR: %f\n', psnrVal);
%     fprintf('FSIM: %f\n', fsimVal);  
%     fprintf('SSIM: %f\n', ssimVal);
end
