# Supplementary material for: Advancing image segmentation with DBO-Otsu: Addressing rubber tree diseases through enhanced threshold techniques
Source: PLoS One. 2024 Mar 21;19(3):e0297284. doi: 10.1371/journal.pone.0297284 (PMC10956860; doi:10.1371/journal.pone.0297284)
Supplement: S2 File — (ZIP) [file pone.0297284.s012.zip › code/Comparison_Of_ThreeMethods.m]

% %三种方法比较
% % 确保两张图像的大小相同
% newSize = size(im2gray(segmented_image));
% I = imresize(im2double(I), newSize);
% psnrvalue = psnr(segmented_image,I);
% disp('灰度图像的峰值信噪比(PSNR)：');
% disp(psnrvalue);
% 
% fsim_score = FR_FSIMc(segmented_image, I);
% disp(['特征相似性指数测量(FSIM): ', num2str(fsim_score)]);
% 
% % 计算结构相似性指数
% [ssim_index, ssim_map] = ssim(segmented_image, I);
% % 显示结构相似性指数结果
% fprintf('结构相似性指数(SSIM): %.4f\n', ssim_index);
