# Supplementary material for: Advancing image segmentation with DBO-Otsu: Addressing rubber tree diseases through enhanced threshold techniques
Source: PLoS One. 2024 Mar 21;19(3):e0297284. doi: 10.1371/journal.pone.0297284 (PMC10956860; doi:10.1371/journal.pone.0297284)
Supplement: S2 File — (ZIP) [file pone.0297284.s012.zip › code/convertSegmentedImageToUint8.m]

function segmented_image_uint8 = convertSegmentedImageToUint8(segmented_image)
    % 确定分割后图像的最大值
    maxVal = max(segmented_image(:));

    % 将分割后的图像转换为 uint8 格式
    segmented_image_uint8 = uint8((double(segmented_image) - 1) * (255 / double(maxVal - 1)));
end
