# Supplementary material for: Advancing image segmentation with DBO-Otsu: Addressing rubber tree diseases through enhanced threshold techniques
Source: PLoS One. 2024 Mar 21;19(3):e0297284. doi: 10.1371/journal.pone.0297284 (PMC10956860; doi:10.1371/journal.pone.0297284)
Supplement: S2 File — (ZIP) [file pone.0297284.s012.zip › code/create_output_folder.m]

function create_output_folder(output_folder)
    % 检查输出文件夹是否存在
    if exist(output_folder, 'dir')
        % 尝试关闭所有打开的文件（可选）
        fclose('all'); 

        % 确保没有其他MATLAB功能（如图像查看器等）当前正在使用该文件夹
        try
            rmdir(output_folder, 's'); % 尝试删除目录
        catch ME % 如果出现错误，捕获错误
            warning('无法删除目录：%s。错误信息：%s', output_folder, ME.message);
            % 可以选择不执行任何操作，让代码继续运行
            % 或者选择重新抛出错误，中断程序
            % error('无法删除目录：%s。', output_folder);
        end
    end

    % 创建新的输出文件夹
    [mkdir_success, mkdir_msg, ~] = mkdir(output_folder); 
    if ~mkdir_success
        error('创建目录失败：%s', mkdir_msg);
    end
end
