# Supplementary material for: Advancing image segmentation with DBO-Otsu: Addressing rubber tree diseases through enhanced threshold techniques
Source: PLoS One. 2024 Mar 21;19(3):e0297284. doi: 10.1371/journal.pone.0297284 (PMC10956860; doi:10.1371/journal.pone.0297284)
Supplement: S2 File — (ZIP) [file pone.0297284.s012.zip › code/denoiseImage.m]

function J = denoiseImage(I, noise_threshold)
    % I 是输入的灰度图像
    % noise_threshold 是可接受的最大差距
    
    % 预分配输出图像
    J = I;
    
    % 获取图像大小
    [rows, cols] = size(I);
    
    % 循环遍历图像中的每个像素
    for i = 4:(rows-3)
        for j = 4:(cols-3)
            % 提取当前像素的邻域
            local_region = I((i-3):(i+3), (j-3):(j+3));
            local_values = local_region(:);
            
            % 计算邻域的平均值和当前像素的差异
            local_mean = mean(local_values);
            pixel_difference = abs(I(i,j) - local_mean);
            
            % 如果差异大于阈值，则用平均值替换
            if pixel_difference > noise_threshold
                J(i,j) = local_mean;
            end
        end
    end
end
