# Supplementary material for: Advancing image segmentation with DBO-Otsu: Addressing rubber tree diseases through enhanced threshold techniques
Source: PLoS One. 2024 Mar 21;19(3):e0297284. doi: 10.1371/journal.pone.0297284 (PMC10956860; doi:10.1371/journal.pone.0297284)
Supplement: S2 File — (ZIP) [file pone.0297284.s012.zip › code/enhance_gray_levels_histogram.m]

function modified_counts = enhance_gray_levels_histogram(counts, lower_bound, upper_bound, alpha)
    % 检查输入直方图是否为一维数组
    if size(counts, 1) ~= 1 && size(counts, 2) ~= 1
        error('Input must be a one-dimensional histogram array.');
    end
    
    % 检查下界和上界是否有效
    if lower_bound < 1 || upper_bound > numel(counts) || lower_bound > upper_bound
        error('Invalid bounds for histogram modification.');
    end

    % 初始化修改后的直方图为原始直方图
    modified_counts = counts;
    
    % 修改指定灰度级区间内的像素数量
    modified_counts(lower_bound:upper_bound) = modified_counts(lower_bound:upper_bound) * alpha;
    
    % 确保修改后的直方图中没有超过原图像中的像素总数
    % 可选：在此处进行其他限制，如设置最大像素数等
end
