# Supplementary material for: Advancing image segmentation with DBO-Otsu: Addressing rubber tree diseases through enhanced threshold techniques
Source: PLoS One. 2024 Mar 21;19(3):e0297284. doi: 10.1371/journal.pone.0297284 (PMC10956860; doi:10.1371/journal.pone.0297284)
Supplement: S2 File — (ZIP) [file pone.0297284.s012.zip › code/findMaxIndex.m]

function maxIndex = findMaxIndex(A)
    % 找到非零元素的索引
    nonZeroIndices = find(A);
    nonZeroIndices = nonZeroIndices(1:end-1);
    % 确保至少有一个非零元素
    if isempty(nonZeroIndices)
        error('数组中没有非零元素。');
    end

    % 找到非零元素的值
    nonZeroValues = A(nonZeroIndices);

    % 如果非零元素少于3个，就在这些元素中寻找最大值
    if length(nonZeroValues) <= 3
        [maxValue, relativeIndex] = max(nonZeroValues);
        maxIndex = nonZeroIndices(relativeIndex); % 相对于原始数组A的最大值索引
    else
        % 如果非零元素超过3个，取最后3个非零元素
        lastTenNonZeroValues = nonZeroValues(end-3:end);
        lastTenNonZeroIndices = nonZeroIndices(end-3:end);

        % 在最后3个非零元素中找到最大值
        [maxValue, relativeIndex] = max(lastTenNonZeroValues);
        maxIndex = lastTenNonZeroIndices(relativeIndex); % 相对于原始数组A的最大值索引
    end
end
