# Supplementary material for: Advancing image segmentation with DBO-Otsu: Addressing rubber tree diseases through enhanced threshold techniques
Source: PLoS One. 2024 Mar 21;19(3):e0297284. doi: 10.1371/journal.pone.0297284 (PMC10956860; doi:10.1371/journal.pone.0297284)
Supplement: S2 File — (ZIP) [file pone.0297284.s012.zip › code/main.m]

clear;clc;close all
%=================================1===============================================
% 在文件开始处初始化一个空的 cell 数组
optimization_results = {};


Function_name='F2'; % 使用方程的名字，对应 Functions_details 文件
[lb,ub,dim,fobj]=Get_Functions_details(Function_name);  %得到具体的方程即目标函数，变量的维度，变量的上下限

pop_num=60;  % Number of search agents 种群数量
Max_iter=200;    % Maximum numbef of iterations 最大迭代次数


% 定义输入和输出文件夹路径
input_folder = '../Minimum Dataset/Cropped Image/Level 4 Cropped Sample'; % 替换为实际的输入文件夹路径
output_folder = '../Minimum Dataset/Level 4 processed Sample'; % 替换为实际的输出文件夹路径

%检查并创建新的输出文件夹
create_output_folder(output_folder);


% 初始化结果数组
latex_scar_counts = {'Image Number', 'Latex White Pixel Count', 'Scar White Pixel Count', 'Area Ratio', 'Disease Level'};


% 获取输入文件夹中的所有图片文件
image_files = dir(fullfile(input_folder, '*.jpg')); % 假设所有图片都是JPG格式

for i = 1:length(image_files)
    % 读取每张图片
    image_name = image_files(i).name;
    I = imread(fullfile(input_folder, image_name));
    I = rgb2gray(I);
    I1 = I;%原图
    %=====================================================

    % 分离图像名称和扩展名
    [~, name, ~] = fileparts(image_name);

    % 使用图像名称（无扩展名）创建专属输出文件夹
    image_output_folder = fullfile(output_folder, sprintf('processed_%s', name));

    output_latex_folder = fullfile(image_output_folder, 'latex');
    output_scar_folder = fullfile(image_output_folder, 'scar');
    if ~exist(image_output_folder, 'dir')
        mkdir(image_output_folder);
    end
    if ~exist(output_latex_folder, 'dir')
        mkdir(output_latex_folder);
    end
    if ~exist(output_scar_folder, 'dir')
        mkdir(output_scar_folder);
    end

    % 保存原图
    imwrite(I, fullfile(image_output_folder, 'original_image.jpg'));

    %初始级数默认为低
    high = 1;
    %去噪
    I = denoiseImage(I,20);
    %消除距离乳胶割痕较远的像素点
    I = modify_image_based_on_threshold(I,10);
    global counts;
    counts = imhist(I);

    %级数低则执行一次后跳出该循环，级数高则执行第二次该循环
    for j = 1:2
        %找到灰度直方图倒数 个非零元素里，那个值最大的元素的下标,
        end_index = findMaxIndex(counts);
        % 计算阈值
        thresholds = multithresh(I, 1);
        thresholds1 = multithresh(I, 3);

        %如果级数低
        if(~high)
            counts = enhance_gray_levels_histogram(counts,1,thresholds1(1),0);
        end

        %如果级数高
        if(high)
            counts = enhance_gray_levels_histogram(counts,1,thresholds(1),0);
            %counts = enhance_gray_levels_histogram(counts,max(find(counts))-1,max(find(counts)),3);
        end
        %==================================================================================


        %================================1=======================================================

        %     %以下是各种优化算法的比较
        %     Time_compare=[];      %算法的运行时间比较
        %     Fival_compare=[];       %算法的最终目标比较
        %     y_compare=[];            %算法各阈值比较
        %     curve_compare=[];     %算法的过程函数比较
        %     name_all=[];     %算法的名称记录

        %运行各种算法计算阈值
        [Fival_compare, Time_compare, y_compare, curve_compare, name_all] = run_optimization_algorithms(I,counts, pop_num, Max_iter, lb, ub, dim, fobj);

        % 假设 y_compare 和 name_all 已经根据算法结果正确填充
        for i = 1:length(name_all)
            var_name = sprintf('bestX_%s', name_all{i}); % 根据算法名创建变量名
            assignin('base', var_name, y_compare(i,: )); % 在基础工作区分配变量
        end

        %绘制迭代图并保存
        save_iteration_curves(curve_compare, Fival_compare, name_all, output_folder, image_name);


        %=================================================================================
        % 显示处理后的乳胶和割痕图像
        scar_threshold = bestX_DBO(2);
        %如果级数高
        if(high)
            scar_threshold = bestX_DBO(2);
        end

        %割痕分割阈值
        segmented_image = imbinarize(I, scar_threshold/255);
        segmented_image = modify_image_based_on_threshold(segmented_image,1);

        %===============================================

        %通过割痕形状判断是否为级数大的图片
%                 if( checkForWhiteBlocksUsingMorphology(Preserve_horizontal_incision_scars(segmented_image)))
%                     high = 1;
%                     continue;
%                 end
        break;
    end
    f = figure;
    subplot(1, 2, 2);
    imshow(segmented_image);
    title('Processed scar image');
    imwrite(segmented_image, fullfile(output_scar_folder, 'DBO_scar.jpg'));
    % 计算割痕图白色像素量
    white_pixels_scar = sum(segmented_image(:));


    %乳胶分割阈值==================================================================
    latex_threshold = bestX_DBO(4);
    %如果级数高
    if(high)
        latex_threshold = end_index;
    end

    segmented_image = imbinarize(I, latex_threshold/255);

    segmented_image = modify_image_based_on_threshold(segmented_image,1);

    %=================================================
    subplot(1, 2, 1);
    imshow(segmented_image);
    title('Processed latex image');
    close(f);

    imwrite(segmented_image, fullfile(output_latex_folder, 'DBO_latex.jpg'));
    % 计算乳胶图白色像素量=======================================================
    white_pixels_latex = sum(segmented_image(:));
    %===========================================================================


    % 计算面积比
    area_ratio = white_pixels_latex / white_pixels_scar;

    % 确定病害级别
    if area_ratio == 1
        disease_level = 0;
    elseif area_ratio > 0.45
        disease_level = 1;
    elseif area_ratio > 0.35
        disease_level = 2;
    elseif area_ratio > 0.20
        disease_level = 3;
    elseif area_ratio > 0.10
        disease_level = 4;
    else
        disease_level = 5;
    end

    % 将结果添加到数组
    latex_scar_counts(end+1, :) = {name, white_pixels_latex, white_pixels_scar, area_ratio, disease_level};


    % %============================2=================================


    % 创建一个结构数组来保存每个算法的名称和最优阈值数组
    algorithms = struct('name', {}, 'bestX', {});

    % 填充结构数组
    algorithms(end+1) = struct('name', 'SSA', 'bestX', bestX_SSA);
    algorithms(end+1) = struct('name', 'WOA', 'bestX', bestX_WOA);
    algorithms(end+1) = struct('name', 'WSO', 'bestX', bestX_WSO);
    algorithms(end+1) = struct('name', 'GWO', 'bestX', bestX_GWO);
    algorithms(end+1) = struct('name', 'AHA', 'bestX', bestX_AHA);
    algorithms(end+1) = struct('name', 'CSA', 'bestX', bestX_CSA);
    algorithms(end+1) = struct('name', 'OTSU', 'bestX', bestX_OTSU);

    % 收集每个算法的阈值和计算时间
    for idx = 1:length(name_all)
        if strcmp(name_all{idx}, 'DBO')
            % 对于 DBO 算法
            scar_threshold = bestX_DBO(2);
            latex_threshold = bestX_DBO(end);
            if(bestX_DBO(3) == bestX_DBO(4))
                    bestX_DBO(3) = bestX_DBO(3)-1;
            end
            segmented_image_DBO = convertSegmentedImageToUint8(imquantize(I1, bestX_DBO));
            [psnrVal, fsimVal, ssimVal] = compareImages(I1, segmented_image_DBO);
        elseif strcmp(name_all{idx}, 'OTSU')
                % 对于 OTSU 算法
                scar_threshold = bestX_OTSU(2);
                latex_threshold = bestX_OTSU(end);
                psnrVal = 0;
                fsimVal = 0;
                ssimVal = 0;

        else
            % 对于其它算法
            scar_threshold = algorithms(idx).bestX(2);
            latex_threshold = algorithms(idx).bestX(end);
            if(algorithms(idx).bestX(3) == algorithms(idx).bestX(4))
                    algorithms(idx).bestX(3) = algorithms(idx).bestX(3)-1;
            end
            segmented_image = convertSegmentedImageToUint8(imquantize(I1, algorithms(idx).bestX));
            [psnrVal, fsimVal, ssimVal] = compareImages(I1, segmented_image);
        end

        optimization_results{end+1, 1} = name_all{idx}; % 算法名称
        optimization_results{end, 2} = scar_threshold;  % 割痕阈值
        optimization_results{end, 3} = latex_threshold; % 乳胶阈值
        optimization_results{end, 4} = Time_compare(idx); % 计算时间
        optimization_results{end, 5} = psnrVal; % PSNR
        optimization_results{end, 6} = fsimVal; % FSIM
        optimization_results{end, 7} = ssimVal; % SSIM        
    end


    % 遍历每个算法
    for idx = 1:length(algorithms)
        % 分割图像
        latex_segmented = imbinarize(I, algorithms(idx).bestX(end)/255);
        scar_segmented = imbinarize(I, algorithms(idx).bestX(2)/255);

        % 保存乳胶图和割痕图
        imwrite(latex_segmented, fullfile(output_latex_folder, sprintf('%s_latex.jpg', algorithms(idx).name)));
        imwrite(scar_segmented, fullfile(output_scar_folder, sprintf('%s_scar.jpg', algorithms(idx).name)));
    end
    % 循环结束后保存 Excel 表格
    excel_filename = fullfile(image_output_folder, 'optimization_results.xlsx');
    %write_optimization_results_to_excel(excel_filename, optimization_results);
    optimization_results = {};

end


% 创建一个表格对象
results_table = cell2table(latex_scar_counts(2:end, :), 'VariableNames', latex_scar_counts(1, :));

% 使用 writetable 函数写入 Excel 文件
%writetable(results_table, fullfile(output_folder, 'latex_scar_pixel_counts.xlsx'));
