# Supplementary material for: Advancing image segmentation with DBO-Otsu: Addressing rubber tree diseases through enhanced threshold techniques
Source: PLoS One. 2024 Mar 21;19(3):e0297284. doi: 10.1371/journal.pone.0297284 (PMC10956860; doi:10.1371/journal.pone.0297284)
Supplement: S2 File — (ZIP) [file pone.0297284.s012.zip › code/modify_image_based_on_threshold.m]

function new_image = modify_image_based_on_threshold(I, threshold_value)
    % 检查输入图像是否为灰度图像或二值图像
    if size(I, 3) ~= 1
        error('Input image must be a grayscale or binary image.');
    end
    
    % 确定是否为二值图像
    if islogical(I)
        % 如果是二值图像，则直接使用
        binary_image = I;
    else
        % 如果是灰度图像，先将220以上的灰度值视为白色像素
        binary_image = I > 220;
    end
    
    % 应用形态学腐蚀操作以抑制纵向的白色像素宽度
    vertical_se = strel('line', 3, 90); % 创建一个长度为3的纵向结构元素
    eroded_image = imerode(binary_image, vertical_se);
    
    % 应用形态学膨胀操作以扩充横向的白色像素宽度
    horizontal_se = strel('line', 3, 0); % 创建一个长度为3的横向结构元素
    dilated_image = imdilate(eroded_image, horizontal_se);
    
    % 如果原图是灰度图，还原非白色部分的原始灰度值
    if ~islogical(I)
        new_image = uint8(dilated_image) * 255; % 将二值图像转换回灰度图像格式
        new_image(~dilated_image) = I(~dilated_image); % 保留原始图像中的非白色(或非亮)像素
    else
        new_image = dilated_image;
    end
end
