# Supplementary material for: Advancing image segmentation with DBO-Otsu: Addressing rubber tree diseases through enhanced threshold techniques
Source: PLoS One. 2024 Mar 21;19(3):e0297284. doi: 10.1371/journal.pone.0297284 (PMC10956860; doi:10.1371/journal.pone.0297284)
Supplement: S2 File — (ZIP) [file pone.0297284.s012.zip › code/OTSU.m]

function [fMin_OTSU, bestX_OTSU, OTSU_curve] = OTSU(I,lb, ub, dim, fobj)
% 初始化输出变量
fMin_OTSU = Inf;
bestX_OTSU = zeros(dim, 1); % 假定最优阈值是一个四行一列的向量
OTSU_curve = [];


thresholds = multithresh(I,dim); % I 是灰度图像
% 计算当前阈值组合的目标函数值（即类间方差）
fMin_OTSU = fobj(thresholds);
%OTSU_curve = [OTSU_curve; thresholds', current_variance];
bestX_OTSU = bestX_OTSU';
end
