# Supplementary material for: Advancing image segmentation with DBO-Otsu: Addressing rubber tree diseases through enhanced threshold techniques
Source: PLoS One. 2024 Mar 21;19(3):e0297284. doi: 10.1371/journal.pone.0297284 (PMC10956860; doi:10.1371/journal.pone.0297284)
Supplement: S2 File — (ZIP) [file pone.0297284.s012.zip › code/Preserve_horizontal_incision_scars.m]

function [modifiedImage] = Preserve_horizontal_incision_scars(binaryImage)
    % 检查输入是否为二值图像
    if numel(unique(binaryImage)) > 2
        error('The input must be a binary image.');
    end

    % 应用形态学开操作以去除小的白色区域
    se = strel('rectangle', [3, 3]); % 创建一个3x3的结构元素
    openedImage = imopen(binaryImage, se);
    
    % 计算每行的白色像素数量
    whitePixelsPerRow = sum(openedImage, 2);

    % 找到显著的白色横向割痕
    significantRows = whitePixelsPerRow > (0.60 * size(binaryImage, 2)); % 阈值可以调整

    % 创建一个新图像，初始全黑
    modifiedImage = false(size(binaryImage));
    
    % 保留显著割痕及其上下邻域
    for row = 1:length(significantRows)
        if significantRows(row)
            % 确定邻域的上下界
            upperBound = max(1, row - 50);
            lowerBound = min(length(significantRows), row + 50);
            
            % 将割痕及其上下邻域置白
            modifiedImage(upperBound:lowerBound, :) = true;
        end
    end

    % 将原图中对应的显著割痕区域复制到新图像中
    modifiedImage = modifiedImage & openedImage;

    % 可视化原图像和修改后的图像，可选
    % figure;
    % subplot(1, 2, 1), imshow(binaryImage), title('Original Binary Image');
    % subplot(1, 2, 2), imshow(modifiedImage), title('Modified Image with Significant Scars Preserved');
end
