# Supplementary material for: Advancing image segmentation with DBO-Otsu: Addressing rubber tree diseases through enhanced threshold techniques
Source: PLoS One. 2024 Mar 21;19(3):e0297284. doi: 10.1371/journal.pone.0297284 (PMC10956860; doi:10.1371/journal.pone.0297284)
Supplement: S2 File — (ZIP) [file pone.0297284.s012.zip › code/run_optimization_algorithms.m]

function [Fival_compare, Time_compare, y_compare, curve_compare, name_all] = run_optimization_algorithms(I,COUNTS, pop_num, Max_iter, lb, ub, dim, fobj)
 

    global sumVal;
    global total;
    global second;


    %F2预处理
    % 计算阈值

    second = 1;

    sumVal = 0;
    total = 0;
    for t = 1 : 256
        total = total + COUNTS(t);
    end
    for t = 1 : 256
        sumVal = sumVal + ((t-1) * COUNTS(t)/total);
    end

% 初始化比较数组和名称容器
    Fival_compare = []; % 最终目标比较数组
    Time_compare = []; % 时间比较数组
    y_compare = []; % 阈值比较数组
    curve_compare = []; % 性能曲线比较矩阵
    name_all = {}; % 算法名称数组
    iter = 1; % 迭代计数器
    %%算法类
    %麻雀搜索算法SSA=============================================
    t1=clock;
    [fMin_SSA,bestX_SSA,SSA_curve]=SSA(pop_num,Max_iter,lb,ub,dim,fobj);    %麻雀搜索算法
    t2=clock;
    time_SSA=(t2(end)+t2(end-1)*60+t2(end-2)*3600-t1(end)-t1(end-1)*60-t1(end-2)*3600);
    bestX_SSA = sort(bestX_SSA,2);           %阈值排序
    y_compare=[y_compare;bestX_SSA];
    Fival_compare=[Fival_compare,fMin_SSA];
    Time_compare=[Time_compare,time_SSA(end)];
    curve_compare=[curve_compare;SSA_curve];
    name_all{1,iter}='SSA';
    iter=iter+1;
    %


    %鲸鱼优化算法WOA=====================================
    t1=clock;
    [fMin_WOA,bestX_WOA,WOA_curve]=WOA(pop_num,Max_iter,lb,ub,dim,fobj); % 鲸鱼优化算法
    t2=clock;
    time_WOA=(t2(end)+t2(end-1)*60+t2(end-2)*3600-t1(end)-t1(end-1)*60-t1(end-2)*3600);
    bestX_WOA = sort(bestX_WOA,2);           %阈值排序
    y_compare=[y_compare;bestX_WOA];
    Fival_compare=[Fival_compare,fMin_WOA];
    Time_compare=[Time_compare,time_WOA(end)];
    curve_compare=[curve_compare;WOA_curve];
    name_all{1,iter}='WOA';
    iter=iter+1;
    %
    % 白鲨优化算法 White Shark Optimizer (WSO)
    t1=clock;
    [fMin_WSO,bestX_WSO,WSO_curve]=WSO(pop_num,Max_iter,lb,ub,dim,fobj);
    t2=clock;
    time_WSO=(t2(end)+t2(end-1)*60+t2(end-2)*3600-t1(end)-t1(end-1)*60-t1(end-2)*3600);
    bestX_WSO = sort(bestX_WSO,2);           %阈值排序
    y_compare=[y_compare;bestX_WSO];
    Fival_compare=[Fival_compare,fMin_WSO];
    Time_compare=[Time_compare,time_WSO(end)];
    curve_compare=[curve_compare;WSO_curve];
    name_all{1,iter}='WSO';
    iter=iter+1;

    %灰狼优化算法GWO=======================
    t1=clock;
    [fMin_GWO,bestX_GWO,GWO_curve]=GWO(pop_num,Max_iter,lb,ub,dim,fobj);      % 灰狼优化算法
    t2=clock;
    time_GWO=(t2(end)+t2(end-1)*60+t2(end-2)*3600-t1(end)-t1(end-1)*60-t1(end-2)*3600);
    bestX_GWO = sort(bestX_GWO,2);           %阈值排序
    y_compare=[y_compare;bestX_GWO];
    Fival_compare=[Fival_compare,fMin_GWO];
    Time_compare=[Time_compare,time_GWO(end)];
    curve_compare=[curve_compare;GWO_curve];
    name_all{1,iter}='GWO';
    iter=iter+1;
    %人工蜂鸟算法AHA================ Artificial Hummingbird Algorithm
    t1=clock;
    [fMin_AHA,bestX_AHA,AHA_curve]=AHA(pop_num,Max_iter,lb,ub,dim,fobj);
    t2=clock;
    time_AHA=(t2(end)+t2(end-1)*60+t2(end-2)*3600-t1(end)-t1(end-1)*60-t1(end-2)*3600);
    bestX_AHA = sort(bestX_AHA,2);           %阈值排序
    y_compare=[y_compare;bestX_AHA];
    Fival_compare=[Fival_compare,fMin_AHA];
    Time_compare=[Time_compare,time_AHA(end)];
    curve_compare=[curve_compare;AHA_curve'];
    name_all{1,iter}='AHA';
    iter=iter+1;

    %变色龙优化算法 Chameleon Swarm Algorithm (CSA)
    t1=clock;
    [fMin_CSA,bestX_CSA,CSA_curve]=CSA(pop_num,Max_iter,lb,ub,dim,fobj);
    t2=clock;
    time_CSA=(t2(end)+t2(end-1)*60+t2(end-2)*3600-t1(end)-t1(end-1)*60-t1(end-2)*3600);
    bestX_CSA = sort(bestX_CSA,2);           %阈值排序
    y_compare=[y_compare;bestX_CSA];
    Fival_compare=[Fival_compare,fMin_CSA];
    Time_compare=[Time_compare,time_CSA(end)];
    curve_compare=[curve_compare;CSA_curve];
    name_all{1,iter}='CSA';
    iter=iter+1;
    %

    %蜣螂优化算法DBO======================================================
    t1=clock;
    [fMin_DBO,bestX_DBO,DBO_curve]=DBO(pop_num,Max_iter,lb,ub,dim,fobj);    %蜣螂优化算法
    t2=clock;
    time_DBO=(t2(end)+t2(end-1)*60+t2(end-2)*3600-t1(end)-t1(end-1)*60-t1(end-2)*3600);
    bestX_DBO = sort(bestX_DBO,2);           %阈值排序
    %bestX_DBO = [first,bestX_DBO];
    y_compare=[y_compare;bestX_DBO];
    Fival_compare=[Fival_compare,fMin_DBO];
    Time_compare=[Time_compare,time_DBO(end)];
    %====================33333333333========================
    % 获取 curve_compare 和 DBO_curve 的列数
    numCols_compare = size(curve_compare, 2);
    numCols_DBO = size(DBO_curve, 2);
    % 如果 DBO_curve 的列数少于 curve_compare，则使用 padarray 添加缺少的列并填充为零
    if numCols_DBO < numCols_compare
        numMissingCols = numCols_compare - numCols_DBO;
        DBO_curve = padarray(DBO_curve, [0 numMissingCols], 0, 'post');
    end
    %================33333333333333======================
    % 将 DBO_curve 添加到 curve_compare 的下方
    curve_compare = [curve_compare; DBO_curve];
    name_all{1,iter}='DBO';
    iter=iter+1;

    %=================================================================
    %% 标准大津算法 =======================================================
    t1=clock;               % 开始计时


    % 使用计算出的阈值分割图像并计算最小值
    [fMin_OTSU, bestX_OTSU, OTSU_curve] = OTSU(I,lb, ub, dim, fobj);
    t2=clock;               % 结束计时
    % 计算并记录算法运行时间
    time_OTSU=(t2(end)+t2(end-1)*60+t2(end-2)*3600-t1(end)-t1(end-1)*60-t1(end-2)*3600);
    bestX_OTSU = sort(bestX_OTSU,2);  % 对结果阈值排序
    y_compare=[y_compare;bestX_OTSU];  % 添加比较阵列

    Fival_compare=[Fival_compare,fMin_OTSU];  % 添加最终目标比较值
    Time_compare=[Time_compare,time_OTSU(end)]; % 记录时间比较值
    %响应时间太长，不考虑
    curve_compare=[curve_compare;OTSU_curve];  % 添加性能曲线比较
    name_all{1,iter}='OTSU';  % 添加算法名称
    iter=iter+1; % 迭代计数器递增
end
