# Supplementary material for: Advancing image segmentation with DBO-Otsu: Addressing rubber tree diseases through enhanced threshold techniques
Source: PLoS One. 2024 Mar 21;19(3):e0297284. doi: 10.1371/journal.pone.0297284 (PMC10956860; doi:10.1371/journal.pone.0297284)
Supplement: S2 File — (ZIP) [file pone.0297284.s012.zip › code/save_iteration_curves.m]

function save_iteration_curves(curve_compare, Fival_compare, name_all, output_folder, image_name)
    % 定义颜色映射，使用RGB三元组
    color_map = [1 0 0;     % 红色
                 0 1 0;     % 绿色
                 0 0 1;     % 蓝色
                 1 0 1;     % 紫色
                 0 1 1;     % 青色
                 1 0.5 0;   % 橙色
                 0.5 0 0.5];% 暗紫色


    % 保存迭代过程图的文件夹
    iteration_folder = fullfile(output_folder, 'iteration');
    if ~exist(iteration_folder, 'dir')
        mkdir(iteration_folder);
    end

    % 绘制迭代过程曲线
    figure_handle = figure; % 使用figure_handle来控制图形窗口
    for N = 1:length(Fival_compare)-1
        plot(curve_compare(N, :), 'Color', color_map(N, :), 'LineWidth', 2);
        hold on;
    end
    xlabel('迭代次数');
    ylabel('目标函数值');
    title(sprintf('Iteration process for %s', image_name)); % 添加标题
    grid on;
    box on;
    legend(name_all, 'Interpreter', 'none', 'Location', 'bestoutside'); % 改善图例显示

    % 保存迭代过程曲线图像
    iter_img_name = fullfile(iteration_folder, sprintf('%s_iteration.png', image_name)); % 修改为PNG格式以避免失真
    saveas(figure_handle, iter_img_name);
    close(figure_handle); % 关闭图形窗口
end
