# Supplementary material for: Advancing image segmentation with DBO-Otsu: Addressing rubber tree diseases through enhanced threshold techniques
Source: PLoS One. 2024 Mar 21;19(3):e0297284. doi: 10.1371/journal.pone.0297284 (PMC10956860; doi:10.1371/journal.pone.0297284)
Supplement: S2 File — (ZIP) [file pone.0297284.s012.zip › code/write_optimization_results_to_excel.m]

function write_optimization_results_to_excel(filename, results)
    % 将结果转换为表格
    T = cell2table(results, 'VariableNames', {'Algorithm', 'ScarThreshold', 'LatexThreshold', 'Time', 'PSNR', 'FSIM', 'SSIM'});

    % 写入 Excel 文件
    writetable(T, filename);
end
